# Supplementary material for: Ethyl 4-({1-[2-(4-bromo­phen­yl)-2-oxo­eth­yl]-1H-1,2,3-triazol-4-yl}meth­oxy)-8-(trifluoro­meth­yl)quinoline-3-carboxyl­ate
Source: Acta Crystallogr Sect E Struct Rep Online. 2012 Nov 24;68(Pt 12):o3387–8. doi: 10.1107/S1600536812046417 (PMC3588982; doi:10.1107/S1600536812046417)
Supplement: Supplementary file 1 [file e-68-o3387-sup1.cif]

##############################################################################
#                                                                            #
# This CIF contains the data in a paper accepted for publication in          #
# Acta Crystallographica Section E. It conforms to the requirements of       #
# Notes for Authors for Acta Crystallographica Section E, and has been       #
# peer reviewed under the auspices of the IUCr Commission on Journals.       #
#                                                                            #
# Full details of the Crystallographic Information File format               #
# are given in the paper "The Crystallographic Information File (CIF):       #
# a New Standard Archive File for Crystallography" by S. R. Hall, F. H.      #
# Allen and I. D. Brown [Acta Cryst. (1991), A47, 655-685].                  #
#                                                                            #
# The current version of the core CIF dictionary is obtainable from          #
# ftp://ftp.iucr.org/pub/cif_core.dic.                                       #
#                                                                            #
# Software is freely available for graphical display of the structure(s)     #
# in this CIF. For information consult the CIF software page                 #
# http://www.iucr.org/resources/cif/software.                                #
#                                                                            #
# This file may be used for bona fide research purposes within the           #
# scientific community so long as proper attribution is given to the journal # 
# article from which it was obtained.                                        #
#                                                                            #
##############################################################################
data_I
_audit_creation_method     SHELXL-97
_chemical_name_systematic
;
Ethyl 4-({1-[2-(4-bromophenyl)-2-oxoethyl]-1<i>H</i>-1,2,3-triazol-
4-yl}methoxy)-8-(trifluoromethyl)quinoline-3-carboxylate
;
_chemical_name_common
;
;
_chemical_formula_moiety     'C24 H18 Br F3 N4 O4'
_chemical_formula_sum     'C24 H18 Br F3 N4 O4'
_chemical_formula_iupac     'C24 H18 Br F3 N4 O4'
_chemical_formula_weight     563.33
_chemical_melting_point_gt     380
_chemical_melting_point_lt     378
_symmetry_cell_setting     monoclinic
_symmetry_space_group_name_H-M     'P 21/c'
_symmetry_space_group_name_Hall     '-P 2ybc'
loop_
    _symmetry_equiv_pos_as_xyz
    'x, y, z'
    '-x, y+1/2, -z+1/2'
    '-x, -y, -z'
    'x, -y-1/2, z-1/2'
_cell_length_a     5.2809(2)
_cell_length_b     24.5131(10)
_cell_length_c     18.3517(7)
_cell_angle_alpha     90.00
_cell_angle_beta     99.6430(10)
_cell_angle_gamma     90.00
_cell_volume     2342.08(16)
_cell_formula_units_Z     4
_cell_measurement_reflns_used     6880
_cell_measurement_theta_min     2.40
_cell_measurement_theta_max     27.87
_cell_measurement_temperature     200(2)
_exptl_crystal_description     'platelet'
_exptl_crystal_colour     'colourless'
_exptl_crystal_size_max     0.58
_exptl_crystal_size_mid     0.16
_exptl_crystal_size_min     0.07
_exptl_crystal_density_diffrn     1.598
_exptl_crystal_density_meas     ?
_exptl_crystal_density_method     'not measured'
_exptl_crystal_F_000     1136
_exptl_absorpt_coefficient_mu     1.819
_exptl_absorpt_correction_type     multi-scan
_exptl_absorpt_process_details     '(SADABS; Bruker, 2008)'
_exptl_absorpt_correction_T_min     0.4174
_exptl_absorpt_correction_T_max     0.8894
_exptl_special_details     ?
_diffrn_ambient_temperature     200(2)
_diffrn_radiation_type     MoK\a
_diffrn_radiation_wavelength     0.71073
_diffrn_radiation_source     'fine-focus sealed tube'
_diffrn_radiation_monochromator     graphite
_diffrn_measurement_device_type     'Bruker APEXII CCD'
_diffrn_measurement_device     ?
_diffrn_measurement_method     '\f and \w scans'
_diffrn_reflns_number     22440
_diffrn_reflns_av_R_equivalents     0.0300
_diffrn_reflns_av_sigmaI/netI     0.0336
_diffrn_reflns_theta_min     2.40
_diffrn_reflns_theta_max     28.29
_diffrn_reflns_theta_full     28.29
_diffrn_measured_fraction_theta_max     0.996
_diffrn_measured_fraction_theta_full     0.996
_diffrn_reflns_limit_h_min     -6
_diffrn_reflns_limit_h_max     7
_diffrn_reflns_limit_k_min     -32
_diffrn_reflns_limit_k_max     32
_diffrn_reflns_limit_l_min     -24
_diffrn_reflns_limit_l_max     24
_refine_special_details
;
;
_reflns_number_total     5775
_reflns_number_gt     3774
_reflns_threshold_expression     I>2sigma(I)
_refine_ls_structure_factor_coef     Fsqd
_refine_ls_matrix_type     full
_refine_ls_R_factor_all     0.0866
_refine_ls_R_factor_gt     0.0514
_refine_ls_wR_factor_gt     0.1198
_refine_ls_wR_factor_ref     0.1413
_refine_ls_goodness_of_fit_ref     1.018
_refine_ls_restrained_S_all     1.018
_refine_ls_number_reflns     5775
_refine_ls_number_parameters     326
_refine_ls_number_restraints     0
_refine_ls_hydrogen_treatment     constr
_refine_ls_weighting_scheme     calc
_refine_ls_weighting_details
         'calc w=1/[\s^2^(Fo^2^)+(0.0546P)^2^+2.6613P] where P=(Fo^2^+2Fc^2^)/3'
_atom_sites_solution_hydrogens     geom
_atom_sites_solution_primary     direct
_atom_sites_solution_secondary     difmap
_refine_ls_shift/su_max     0.001
_refine_ls_shift/su_mean     0.000
_refine_diff_density_max     0.607
_refine_diff_density_min     -0.927
_refine_ls_extinction_method     none
_refine_ls_extinction_coef     ?
_refine_ls_abs_structure_Flack     ?
loop_
    _atom_type_symbol
    _atom_type_description
    _atom_type_scat_dispersion_real
    _atom_type_scat_dispersion_imag
    _atom_type_scat_source
    'C' 'C' 0.0033 0.0016
                         'International Tables Vol C Tables 4.2.6.8 and 6.1.1.4'
    'H' 'H' 0.0000 0.0000
                         'International Tables Vol C Tables 4.2.6.8 and 6.1.1.4'
    'Br' 'Br' -0.2901 2.4595
                         'International Tables Vol C Tables 4.2.6.8 and 6.1.1.4'
    'F' 'F' 0.0171 0.0103
                         'International Tables Vol C Tables 4.2.6.8 and 6.1.1.4'
    'N' 'N' 0.0061 0.0033
                         'International Tables Vol C Tables 4.2.6.8 and 6.1.1.4'
    'O' 'O' 0.0106 0.0060
                         'International Tables Vol C Tables 4.2.6.8 and 6.1.1.4'
_computing_data_collection     'APEX2 (Bruker, 2010)'
_computing_cell_refinement     'SAINT (Bruker, 2010)'
_computing_data_reduction     'SAINT (Bruker, 2010)'
_computing_structure_solution     'SHELXS97 (Sheldrick, 2008)'
_computing_structure_refinement     'SHELXL97 (Sheldrick, 2008)'
_computing_molecular_graphics
             'ORTEP-3 (Farrugia, 2012) and Mercury (Macrae <i>et al.</i>, 2008)'
_computing_publication_material
                            'SHELXL97 (Sheldrick, 2008) and PLATON (Spek, 2009)'
loop_
    _atom_site_type_symbol
    _atom_site_label
    _atom_site_fract_x
    _atom_site_fract_y
    _atom_site_fract_z
    _atom_site_U_iso_or_equiv
    _atom_site_adp_type
    _atom_site_calc_flag
    _atom_site_refinement_flags
    _atom_site_occupancy
    _atom_site_symmetry_multiplicity
    _atom_site_disorder_assembly
    _atom_site_disorder_group
    Br Br1 -0.68782(8) 0.629887(16) 0.22421(3) 0.0859(2) Uani d . 1 1 . .
    F F1 1.3784(4) 0.00897(8) 0.56325(11) 0.0659(6) Uani d . 1 1 . .
    F F2 1.3161(4) 0.05001(7) 0.66156(9) 0.0494(4) Uani d . 1 1 . .
    F F3 1.0047(4) 0.00785(7) 0.59406(11) 0.0550(5) Uani d . 1 1 . .
    O O1 0.2309(7) 0.48213(13) 0.44653(15) 0.0921(11) Uani d . 1 1 . .
    O O2 0.6398(4) 0.25396(8) 0.50057(11) 0.0477(5) Uani d . 1 1 . .
    O O3 0.3332(5) 0.27788(10) 0.60507(14) 0.0658(7) Uani d . 1 1 . .
    O O4 0.3675(5) 0.22131(9) 0.70058(13) 0.0549(6) Uani d . 1 1 . .
    N N1 0.4456(5) 0.39894(10) 0.38120(14) 0.0440(6) Uani d . 1 1 . .
    N N2 0.6711(6) 0.39092(14) 0.3594(2) 0.0709(10) Uani d . 1 1 . .
    N N3 0.8024(6) 0.35804(14) 0.4081(2) 0.0763(11) Uani d . 1 1 . .
    N N4 0.8633(5) 0.11738(9) 0.63266(12) 0.0349(5) Uani d . 1 1 . .
    C C1 0.1559(7) 0.47765(13) 0.38096(18) 0.0505(8) Uani d . 1 1 . .
    C C2 0.2540(6) 0.43291(12) 0.33647(16) 0.0433(7) Uani d . 1 1 . .
    H H2A 0.1080 0.4098 0.3139 0.052 Uiso calc R 1 1 . .
    H H2B 0.3301 0.4495 0.2959 0.052 Uiso calc R 1 1 . .
    C C3 0.4308(6) 0.37070(12) 0.44310(17) 0.0442(7) Uani d . 1 1 . .
    H H3 0.2901 0.3692 0.4692 0.053 Uiso calc R 1 1 . .
    C C4 0.6589(6) 0.34487(12) 0.46013(18) 0.0450(7) Uani d . 1 1 . .
    C C5 0.7543(6) 0.30655(12) 0.52164(19) 0.0500(8) Uani d . 1 1 . .
    H H5A 0.9440 0.3040 0.5290 0.060 Uiso calc R 1 1 . .
    H H5B 0.7028 0.3193 0.5682 0.060 Uiso calc R 1 1 . .
    C C6 0.7165(6) 0.21159(11) 0.54721(15) 0.0370(6) Uani d . 1 1 . .
    C C7 0.6172(5) 0.20139(10) 0.61068(15) 0.0353(6) Uani d . 1 1 . .
    C C8 0.7001(6) 0.15307(11) 0.65100(15) 0.0366(6) Uani d . 1 1 . .
    H H8 0.6314 0.1462 0.6948 0.044 Uiso calc R 1 1 . .
    C C9 0.4265(6) 0.23796(12) 0.63684(17) 0.0417(7) Uani d . 1 1 . .
    C C10 0.1823(7) 0.25434(14) 0.73111(19) 0.0539(8) Uani d . 1 1 . .
    H H10A 0.0194 0.2565 0.6956 0.065 Uiso calc R 1 1 . .
    H H10B 0.2496 0.2918 0.7410 0.065 Uiso calc R 1 1 . .
    C C11 0.1379(11) 0.2287(2) 0.7998(2) 0.0903(16) Uani d . 1 1 . .
    H H11A 0.0886 0.1905 0.7903 0.135 Uiso calc R 1 1 . .
    H H11B -0.0002 0.2481 0.8186 0.135 Uiso calc R 1 1 . .
    H H11C 0.2956 0.2305 0.8365 0.135 Uiso calc R 1 1 . .
    C C12 1.2086(6) 0.03989(12) 0.59112(16) 0.0423(7) Uani d . 1 1 . .
    C C21 -0.0461(6) 0.51471(12) 0.34071(16) 0.0440(7) Uani d . 1 1 . .
    C C22 -0.1286(6) 0.51169(13) 0.26558(16) 0.0451(7) Uani d . 1 1 . .
    H H22 -0.0565 0.4853 0.2372 0.054 Uiso calc R 1 1 . .
    C C23 -0.3155(7) 0.54683(13) 0.23120(18) 0.0513(8) Uani d . 1 1 . .
    H H23 -0.3684 0.5453 0.1791 0.062 Uiso calc R 1 1 . .
    C C24 -0.4236(6) 0.58361(12) 0.2723(2) 0.0508(8) Uani d . 1 1 . .
    C C25 -0.3501(10) 0.58660(17) 0.3464(2) 0.0862(15) Uani d . 1 1 . .
    H H25 -0.4291 0.6121 0.3745 0.103 Uiso calc R 1 1 . .
    C C26 -0.1584(10) 0.55214(17) 0.3812(2) 0.0844(15) Uani d . 1 1 . .
    H H26 -0.1045 0.5544 0.4332 0.101 Uiso calc R 1 1 . .
    C C31 0.8958(5) 0.17471(10) 0.52570(14) 0.0347(6) Uani d . 1 1 . .
    C C32 0.9629(5) 0.12778(10) 0.56984(14) 0.0311(5) Uani d . 1 1 . .
    C C33 1.1420(5) 0.09074(11) 0.54750(14) 0.0341(6) Uani d . 1 1 . .
    C C34 1.2501(6) 0.10091(12) 0.48611(15) 0.0410(7) Uani d . 1 1 . .
    H H34 1.3688 0.0756 0.4718 0.049 Uiso calc R 1 1 . .
    C C35 1.1872(7) 0.14842(13) 0.44408(16) 0.0470(7) Uani d . 1 1 . .
    H H35 1.2669 0.1554 0.4023 0.056 Uiso calc R 1 1 . .
    C C36 1.0133(6) 0.18436(12) 0.46280(16) 0.0446(7) Uani d . 1 1 . .
    H H36 0.9701 0.2161 0.4337 0.054 Uiso calc R 1 1 . .
loop_
    _atom_site_aniso_label
    _atom_site_aniso_U_11
    _atom_site_aniso_U_22
    _atom_site_aniso_U_33
    _atom_site_aniso_U_12
    _atom_site_aniso_U_13
    _atom_site_aniso_U_23
    Br1 0.0515(3) 0.0564(2) 0.1386(5) 0.01219(17) -0.0170(2) 0.0347(2)
    F1 0.0879(16) 0.0592(12) 0.0565(12) 0.0408(11) 0.0290(11) 0.0074(9)
    F2 0.0566(12) 0.0539(10) 0.0370(9) 0.0161(9) 0.0060(8) 0.0067(8)
    F3 0.0720(13) 0.0296(8) 0.0640(12) -0.0009(8) 0.0132(10) 0.0037(8)
    O1 0.128(3) 0.088(2) 0.0487(15) 0.061(2) -0.0188(16) -0.0027(14)
    O2 0.0599(14) 0.0324(10) 0.0452(11) 0.0068(9) -0.0078(10) 0.0091(8)
    O3 0.0578(16) 0.0620(15) 0.0772(17) 0.0317(13) 0.0103(13) 0.0126(13)
    O4 0.0633(16) 0.0503(13) 0.0544(14) 0.0210(11) 0.0191(11) -0.0004(10)
    N1 0.0368(14) 0.0421(13) 0.0554(15) 0.0115(11) 0.0148(12) 0.0196(11)
    N2 0.0441(18) 0.080(2) 0.097(2) 0.0258(15) 0.0346(17) 0.0470(19)
    N3 0.0405(18) 0.084(2) 0.109(3) 0.0245(16) 0.0274(18) 0.054(2)
    N4 0.0402(14) 0.0305(11) 0.0347(12) 0.0042(10) 0.0082(10) 0.0039(9)
    C1 0.058(2) 0.0491(17) 0.0420(17) 0.0170(15) 0.0000(15) 0.0087(14)
    C2 0.0420(17) 0.0461(16) 0.0434(16) 0.0148(13) 0.0117(13) 0.0167(13)
    C3 0.0329(16) 0.0486(17) 0.0517(18) 0.0087(13) 0.0091(13) 0.0211(14)
    C4 0.0335(16) 0.0364(14) 0.063(2) 0.0054(12) 0.0030(14) 0.0159(14)
    C5 0.0422(18) 0.0360(15) 0.066(2) 0.0021(13) -0.0089(15) 0.0136(14)
    C6 0.0428(16) 0.0296(13) 0.0345(14) 0.0034(11) -0.0057(12) 0.0043(10)
    C7 0.0338(15) 0.0299(13) 0.0397(15) 0.0049(11) -0.0016(12) -0.0018(11)
    C8 0.0402(16) 0.0346(13) 0.0354(14) 0.0045(12) 0.0079(12) 0.0028(11)
    C9 0.0343(16) 0.0373(14) 0.0500(18) 0.0035(12) -0.0032(13) -0.0038(12)
    C10 0.046(2) 0.0561(19) 0.059(2) 0.0090(15) 0.0088(15) -0.0173(16)
    C11 0.123(4) 0.093(3) 0.063(3) 0.038(3) 0.041(3) -0.002(2)
    C12 0.0488(19) 0.0375(15) 0.0416(16) 0.0141(13) 0.0103(13) 0.0011(12)
    C21 0.0514(19) 0.0389(15) 0.0404(16) 0.0131(13) 0.0038(13) 0.0070(12)
    C22 0.0502(19) 0.0439(16) 0.0394(16) 0.0094(14) 0.0028(13) 0.0052(12)
    C23 0.056(2) 0.0464(17) 0.0446(17) -0.0030(15) -0.0119(14) 0.0093(14)
    C24 0.0431(18) 0.0360(15) 0.070(2) 0.0113(13) -0.0011(15) 0.0160(15)
    C25 0.116(4) 0.070(3) 0.070(3) 0.061(3) 0.009(3) 0.001(2)
    C26 0.132(4) 0.076(3) 0.0401(19) 0.063(3) -0.001(2) -0.0019(17)
    C31 0.0400(15) 0.0307(12) 0.0314(13) -0.0003(11) 0.0002(11) 0.0019(10)
    C32 0.0324(14) 0.0285(12) 0.0311(13) -0.0007(10) 0.0019(11) 0.0013(10)
    C33 0.0384(15) 0.0325(13) 0.0311(13) 0.0013(11) 0.0047(11) -0.0015(10)
    C34 0.0465(18) 0.0437(15) 0.0341(14) 0.0009(13) 0.0102(13) -0.0050(12)
    C35 0.059(2) 0.0517(17) 0.0318(15) -0.0047(15) 0.0123(14) 0.0011(13)
    C36 0.056(2) 0.0419(15) 0.0340(15) -0.0027(14) 0.0031(13) 0.0090(12)
_geom_special_details
;
;
loop_
    _geom_bond_atom_site_label_1
    _geom_bond_atom_site_label_2
    _geom_bond_site_symmetry_2
    _geom_bond_distance
    _geom_bond_publ_flag
    Br1 C24 . 1.897(3) ?
    F1 C12 . 1.339(3) ?
    F2 C12 . 1.345(3) ?
    F3 C12 . 1.341(4) ?
    O1 C1 . 1.207(4) ?
    O2 C6 . 1.364(3) ?
    O2 C5 . 1.448(4) ?
    O3 C9 . 1.202(4) ?
    O4 C9 . 1.324(4) ?
    O4 C10 . 1.452(4) ?
    N1 N2 . 1.333(4) ?
    N1 C3 . 1.344(4) ?
    N1 C2 . 1.453(3) ?
    N2 N3 . 1.311(4) ?
    N3 C4 . 1.354(4) ?
    N4 C8 . 1.311(4) ?
    N4 C32 . 1.369(4) ?
    C1 C21 . 1.498(4) ?
    C1 C2 . 1.510(4) ?
    C2 H2A . 0.9900 ?
    C2 H2B . 0.9900 ?
    C3 C4 . 1.351(4) ?
    C3 H3 . 0.9500 ?
    C4 C5 . 1.490(4) ?
    C5 H5A . 0.9900 ?
    C5 H5B . 0.9900 ?
    C6 C7 . 1.378(4) ?
    C6 C31 . 1.413(4) ?
    C7 C8 . 1.426(4) ?
    C7 C9 . 1.487(4) ?
    C8 H8 . 0.9500 ?
    C10 C11 . 1.461(6) ?
    C10 H10A . 0.9900 ?
    C10 H10B . 0.9900 ?
    C11 H11A . 0.9800 ?
    C11 H11B . 0.9800 ?
    C11 H11C . 0.9800 ?
    C12 C33 . 1.491(4) ?
    C21 C26 . 1.376(5) ?
    C21 C22 . 1.377(4) ?
    C22 C23 . 1.380(4) ?
    C22 H22 . 0.9500 ?
    C23 C24 . 1.361(5) ?
    C23 H23 . 0.9500 ?
    C24 C25 . 1.353(5) ?
    C25 C26 . 1.389(5) ?
    C25 H25 . 0.9500 ?
    C26 H26 . 0.9500 ?
    C31 C32 . 1.417(3) ?
    C31 C36 . 1.419(4) ?
    C32 C33 . 1.420(4) ?
    C33 C34 . 1.368(4) ?
    C34 C35 . 1.406(4) ?
    C34 H34 . 0.9500 ?
    C35 C36 . 1.358(5) ?
    C35 H35 . 0.9500 ?
    C36 H36 . 0.9500 ?
loop_
    _geom_angle_atom_site_label_1
    _geom_angle_atom_site_label_2
    _geom_angle_atom_site_label_3
    _geom_angle_site_symmetry_1
    _geom_angle_site_symmetry_3
    _geom_angle
    _geom_angle_publ_flag
    C6 O2 C5 . . 116.3(2) ?
    C9 O4 C10 . . 116.2(2) ?
    N2 N1 C3 . . 111.0(2) ?
    N2 N1 C2 . . 119.2(2) ?
    C3 N1 C2 . . 129.7(3) ?
    N3 N2 N1 . . 106.5(3) ?
    N2 N3 C4 . . 109.4(3) ?
    C8 N4 C32 . . 117.0(2) ?
    O1 C1 C21 . . 121.6(3) ?
    O1 C1 C2 . . 121.3(3) ?
    C21 C1 C2 . . 117.0(3) ?
    N1 C2 C1 . . 112.4(3) ?
    N1 C2 H2A . . 109.1 ?
    C1 C2 H2A . . 109.1 ?
    N1 C2 H2B . . 109.1 ?
    C1 C2 H2B . . 109.1 ?
    H2A C2 H2B . . 107.9 ?
    N1 C3 C4 . . 105.1(3) ?
    N1 C3 H3 . . 127.4 ?
    C4 C3 H3 . . 127.4 ?
    C3 C4 N3 . . 107.9(3) ?
    C3 C4 C5 . . 130.3(3) ?
    N3 C4 C5 . . 121.8(3) ?
    O2 C5 C4 . . 106.6(2) ?
    O2 C5 H5A . . 110.4 ?
    C4 C5 H5A . . 110.4 ?
    O2 C5 H5B . . 110.4 ?
    C4 C5 H5B . . 110.4 ?
    H5A C5 H5B . . 108.6 ?
    O2 C6 C7 . . 123.6(3) ?
    O2 C6 C31 . . 117.0(3) ?
    C7 C6 C31 . . 119.2(2) ?
    C6 C7 C8 . . 117.5(2) ?
    C6 C7 C9 . . 122.5(2) ?
    C8 C7 C9 . . 119.9(3) ?
    N4 C8 C7 . . 125.4(3) ?
    N4 C8 H8 . . 117.3 ?
    C7 C8 H8 . . 117.3 ?
    O3 C9 O4 . . 122.8(3) ?
    O3 C9 C7 . . 125.4(3) ?
    O4 C9 C7 . . 111.8(2) ?
    O4 C10 C11 . . 108.0(3) ?
    O4 C10 H10A . . 110.1 ?
    C11 C10 H10A . . 110.1 ?
    O4 C10 H10B . . 110.1 ?
    C11 C10 H10B . . 110.1 ?
    H10A C10 H10B . . 108.4 ?
    C10 C11 H11A . . 109.5 ?
    C10 C11 H11B . . 109.5 ?
    H11A C11 H11B . . 109.5 ?
    C10 C11 H11C . . 109.5 ?
    H11A C11 H11C . . 109.5 ?
    H11B C11 H11C . . 109.5 ?
    F1 C12 F3 . . 106.1(2) ?
    F1 C12 F2 . . 105.6(2) ?
    F3 C12 F2 . . 106.4(2) ?
    F1 C12 C33 . . 112.4(2) ?
    F3 C12 C33 . . 113.1(2) ?
    F2 C12 C33 . . 112.7(2) ?
    C26 C21 C22 . . 118.9(3) ?
    C26 C21 C1 . . 118.3(3) ?
    C22 C21 C1 . . 122.8(3) ?
    C21 C22 C23 . . 120.4(3) ?
    C21 C22 H22 . . 119.8 ?
    C23 C22 H22 . . 119.8 ?
    C24 C23 C22 . . 119.6(3) ?
    C24 C23 H23 . . 120.2 ?
    C22 C23 H23 . . 120.2 ?
    C25 C24 C23 . . 121.1(3) ?
    C25 C24 Br1 . . 120.0(3) ?
    C23 C24 Br1 . . 118.8(3) ?
    C24 C25 C26 . . 119.6(3) ?
    C24 C25 H25 . . 120.2 ?
    C26 C25 H25 . . 120.2 ?
    C21 C26 C25 . . 120.3(3) ?
    C21 C26 H26 . . 119.9 ?
    C25 C26 H26 . . 119.9 ?
    C6 C31 C32 . . 118.3(2) ?
    C6 C31 C36 . . 121.7(2) ?
    C32 C31 C36 . . 119.9(3) ?
    N4 C32 C31 . . 122.6(2) ?
    N4 C32 C33 . . 119.5(2) ?
    C31 C32 C33 . . 117.9(2) ?
    C34 C33 C32 . . 120.7(2) ?
    C34 C33 C12 . . 120.1(3) ?
    C32 C33 C12 . . 119.2(2) ?
    C33 C34 C35 . . 120.7(3) ?
    C33 C34 H34 . . 119.7 ?
    C35 C34 H34 . . 119.7 ?
    C36 C35 C34 . . 120.4(3) ?
    C36 C35 H35 . . 119.8 ?
    C34 C35 H35 . . 119.8 ?
    C35 C36 C31 . . 120.3(3) ?
    C35 C36 H36 . . 119.9 ?
    C31 C36 H36 . . 119.9 ?
loop_
    _geom_torsion_atom_site_label_1
    _geom_torsion_atom_site_label_2
    _geom_torsion_atom_site_label_3
    _geom_torsion_atom_site_label_4
    _geom_torsion_site_symmetry_1
    _geom_torsion_site_symmetry_2
    _geom_torsion_site_symmetry_3
    _geom_torsion_site_symmetry_4
    _geom_torsion
    _geom_torsion_publ_flag
    C3 N1 N2 N3 . . . . -0.8(5) ?
    C2 N1 N2 N3 . . . . -178.3(3) ?
    N1 N2 N3 C4 . . . . 0.6(5) ?
    N2 N1 C2 C1 . . . . -127.2(3) ?
    C3 N1 C2 C1 . . . . 55.8(5) ?
    O1 C1 C2 N1 . . . . -1.4(5) ?
    C21 C1 C2 N1 . . . . -179.0(3) ?
    N2 N1 C3 C4 . . . . 0.7(4) ?
    C2 N1 C3 C4 . . . . 177.9(3) ?
    N1 C3 C4 N3 . . . . -0.3(4) ?
    N1 C3 C4 C5 . . . . -178.3(3) ?
    N2 N3 C4 C3 . . . . -0.2(5) ?
    N2 N3 C4 C5 . . . . 178.1(3) ?
    C6 O2 C5 C4 . . . . 175.5(3) ?
    C3 C4 C5 O2 . . . . 78.5(5) ?
    N3 C4 C5 O2 . . . . -99.2(4) ?
    C5 O2 C6 C7 . . . . 81.6(4) ?
    C5 O2 C6 C31 . . . . -102.5(3) ?
    O2 C6 C7 C8 . . . . 175.0(3) ?
    C31 C6 C7 C8 . . . . -0.9(4) ?
    O2 C6 C7 C9 . . . . -3.8(4) ?
    C31 C6 C7 C9 . . . . -179.6(3) ?
    C32 N4 C8 C7 . . . . 0.5(4) ?
    C6 C7 C8 N4 . . . . 0.0(4) ?
    C9 C7 C8 N4 . . . . 178.7(3) ?
    C10 O4 C9 O3 . . . . -0.3(5) ?
    C10 O4 C9 C7 . . . . 179.9(3) ?
    C6 C7 C9 O3 . . . . 3.1(5) ?
    C8 C7 C9 O3 . . . . -175.6(3) ?
    C6 C7 C9 O4 . . . . -177.2(3) ?
    C8 C7 C9 O4 . . . . 4.1(4) ?
    C9 O4 C10 C11 . . . . 178.5(3) ?
    O1 C1 C21 C26 . . . . -4.3(6) ?
    C2 C1 C21 C26 . . . . 173.3(4) ?
    O1 C1 C21 C22 . . . . 177.7(4) ?
    C2 C1 C21 C22 . . . . -4.7(5) ?
    C26 C21 C22 C23 . . . . 2.0(6) ?
    C1 C21 C22 C23 . . . . 180.0(3) ?
    C21 C22 C23 C24 . . . . -1.9(5) ?
    C22 C23 C24 C25 . . . . 0.4(6) ?
    C22 C23 C24 Br1 . . . . -178.0(3) ?
    C23 C24 C25 C26 . . . . 1.0(7) ?
    Br1 C24 C25 C26 . . . . 179.3(4) ?
    C22 C21 C26 C25 . . . . -0.6(7) ?
    C1 C21 C26 C25 . . . . -178.7(4) ?
    C24 C25 C26 C21 . . . . -0.8(8) ?
    O2 C6 C31 C32 . . . . -174.8(2) ?
    C7 C6 C31 C32 . . . . 1.3(4) ?
    O2 C6 C31 C36 . . . . 6.8(4) ?
    C7 C6 C31 C36 . . . . -177.1(3) ?
    C8 N4 C32 C31 . . . . 0.0(4) ?
    C8 N4 C32 C33 . . . . 179.6(3) ?
    C6 C31 C32 N4 . . . . -0.9(4) ?
    C36 C31 C32 N4 . . . . 177.5(3) ?
    C6 C31 C32 C33 . . . . 179.6(2) ?
    C36 C31 C32 C33 . . . . -2.1(4) ?
    N4 C32 C33 C34 . . . . -178.1(3) ?
    C31 C32 C33 C34 . . . . 1.4(4) ?
    N4 C32 C33 C12 . . . . 2.8(4) ?
    C31 C32 C33 C12 . . . . -177.6(3) ?
    F1 C12 C33 C34 . . . . 0.6(4) ?
    F3 C12 C33 C34 . . . . -119.5(3) ?
    F2 C12 C33 C34 . . . . 119.8(3) ?
    F1 C12 C33 C32 . . . . 179.7(3) ?
    F3 C12 C33 C32 . . . . 59.6(3) ?
    F2 C12 C33 C32 . . . . -61.1(4) ?
    C32 C33 C34 C35 . . . . 0.4(4) ?
    C12 C33 C34 C35 . . . . 179.4(3) ?
    C33 C34 C35 C36 . . . . -1.6(5) ?
    C34 C35 C36 C31 . . . . 0.9(5) ?
    C6 C31 C36 C35 . . . . 179.3(3) ?
    C32 C31 C36 C35 . . . . 0.9(4) ?
loop_
    _geom_hbond_atom_site_label_D
    _geom_hbond_atom_site_label_H
    _geom_hbond_atom_site_label_A
    _geom_hbond_site_symmetry_A
    _geom_hbond_distance_DH
    _geom_hbond_distance_HA
    _geom_hbond_distance_DA
    _geom_hbond_angle_DHA
    C2 H2A N2 1_455 0.99 2.62 3.339(4) 129.3
    C3 H3 N3 1_455 0.95 2.65 3.288(4) 125.3
    C2 H2B F2 4_465 0.99 2.45 3.308(3) 144.0
    C5 H5A O3 1_655 0.99 2.37 3.258(4) 148.7
    C26 H26 O1 3_566 0.95 2.57 3.354(5) 139.8
    C34 H34 F1 . 0.95 2.34 2.687(4) 101.1
_iucr_refine_instructions_details
;
TITL ca164_ma in P2(1)/n         New: P21/c
CELL  0.71073    5.2809   24.5131   18.3517    90.000    99.643    90.000
ZERR        4    0.0002    0.0010    0.0007     0.000     0.001     0.000
LATT   1
SYMM             - X ,    0.50000 + Y ,    0.50000 - Z
SFAC  C  H Br  F  N  O
UNIT 96 72 4 12 16 16
ACTA
BOND $H
CONF
HTAB
TEMP -73
OMIT      0   1   1
OMIT      0   2   0
EQIV $1  -x,1-y,1-z
EQIV $2  1+x,y,z
EQIV $3  -1+x,y,z
EQIV $4  -1+x,1/2-y,-1/2+z
HTAB C2   N2_$3
HTAB C3   N3_$3
HTAB C2   F2_$4
HTAB C5   O3_$2
HTAB C26  O1_$1
HTAB C34  F1
FMAP 2
L.S. 10
PLAN -5
WGHT    0.054600    2.661300
FVAR       0.12292
BR1   3   -0.687819    0.629887    0.224212    11.00000    0.05149    0.05640 =
         0.13862    0.03471   -0.01696    0.01219
F1    4    1.378370    0.008974    0.563252    11.00000    0.08786    0.05922 =
         0.05646    0.00742    0.02900    0.04075
F2    4    1.316100    0.050014    0.661556    11.00000    0.05658    0.05386 =
         0.03698    0.00673    0.00597    0.01614
F3    4    1.004723    0.007848    0.594060    11.00000    0.07202    0.02960 =
         0.06396    0.00369    0.01317   -0.00091
O1    6    0.230913    0.482128    0.446528    11.00000    0.12773    0.08841 =
         0.04873   -0.00274   -0.01878    0.06104
O2    6    0.639826    0.253965    0.500572    11.00000    0.05988    0.03244 =
         0.04521    0.00907   -0.00778    0.00678
O3    6    0.333243    0.277880    0.605066    11.00000    0.05776    0.06196 =
         0.07721    0.01258    0.01030    0.03175
O4    6    0.367520    0.221311    0.700577    11.00000    0.06329    0.05035 =
         0.05438   -0.00040    0.01915    0.02101
N1    5    0.445562    0.398936    0.381196    11.00000    0.03681    0.04212 =
         0.05544    0.01962    0.01476    0.01151
N2    5    0.671086    0.390917    0.359405    11.00000    0.04405    0.07951 =
         0.09700    0.04699    0.03464    0.02582
N3    5    0.802370    0.358041    0.408052    11.00000    0.04046    0.08441 =
         0.10929    0.05441    0.02739    0.02450
N4    5    0.863292    0.117381    0.632659    11.00000    0.04019    0.03052 =
         0.03469    0.00392    0.00823    0.00420
C1    1    0.155892    0.477652    0.380957    11.00000    0.05751    0.04906 =
         0.04199    0.00868   -0.00005    0.01702
C2    1    0.254004    0.432911    0.336474    11.00000    0.04202    0.04605 =
         0.04343    0.01672    0.01173    0.01484
AFIX  23
H2A   2    0.107954    0.409794    0.313943    11.00000   -1.20000
H2B   2    0.330083    0.449474    0.295928    11.00000   -1.20000
AFIX   0
C3    1    0.430777    0.370699    0.443097    11.00000    0.03293    0.04861 =
         0.05169    0.02105    0.00912    0.00867
AFIX  43
H3    2    0.290149    0.369222    0.469246    11.00000   -1.20000
AFIX   0
C4    1    0.658942    0.344867    0.460134    11.00000    0.03349    0.03641 =
         0.06322    0.01591    0.00299    0.00537
C5    1    0.754282    0.306551    0.521638    11.00000    0.04221    0.03601 =
         0.06566    0.01355   -0.00886    0.00206
AFIX  23
H5A   2    0.943967    0.304041    0.529016    11.00000   -1.20000
H5B   2    0.702842    0.319291    0.568226    11.00000   -1.20000
AFIX   0
C6    1    0.716455    0.211586    0.547207    11.00000    0.04280    0.02963 =
         0.03448    0.00435   -0.00571    0.00338
C7    1    0.617242    0.201391    0.610685    11.00000    0.03378    0.02987 =
         0.03970   -0.00180   -0.00156    0.00488
C8    1    0.700130    0.153073    0.650998    11.00000    0.04022    0.03460 =
         0.03543    0.00282    0.00786    0.00446
AFIX  43
H8    2    0.631442    0.146180    0.694754    11.00000   -1.20000
AFIX   0
C9    1    0.426476    0.237963    0.636836    11.00000    0.03433    0.03727 =
         0.05000   -0.00376   -0.00319    0.00354
C10   1    0.182348    0.254341    0.731108    11.00000    0.04646    0.05607 =
         0.05921   -0.01731    0.00879    0.00898
AFIX  23
H10A  2    0.019407    0.256550    0.695601    11.00000   -1.20000
H10B  2    0.249648    0.291779    0.741045    11.00000   -1.20000
AFIX   0
C11   1    0.137950    0.228742    0.799771    11.00000    0.12297    0.09349 =
         0.06304   -0.00226    0.04073    0.03840
AFIX 137
H11A  2    0.088640    0.190530    0.790275    11.00000   -1.50000
H11B  2   -0.000158    0.248059    0.818624    11.00000   -1.50000
H11C  2    0.295592    0.230471    0.836460    11.00000   -1.50000
AFIX   0
C12   1    1.208555    0.039892    0.591120    11.00000    0.04878    0.03753 =
         0.04159    0.00105    0.01028    0.01410
C21   1   -0.046090    0.514710    0.340709    11.00000    0.05142    0.03886 =
         0.04041    0.00702    0.00383    0.01308
C22   1   -0.128643    0.511695    0.265584    11.00000    0.05023    0.04393 =
         0.03940    0.00521    0.00280    0.00942
AFIX  43
H22   2   -0.056520    0.485259    0.237214    11.00000   -1.20000
AFIX   0
C23   1   -0.315515    0.546828    0.231204    11.00000    0.05597    0.04637 =
         0.04457    0.00928   -0.01190   -0.00301
AFIX  43
H23   2   -0.368371    0.545346    0.179149    11.00000   -1.20000
AFIX   0
C24   1   -0.423632    0.583613    0.272328    11.00000    0.04313    0.03599 =
         0.06950    0.01605   -0.00114    0.01130
C25   1   -0.350141    0.586601    0.346450    11.00000    0.11649    0.06990 =
         0.06989    0.00068    0.00874    0.06133
AFIX  43
H25   2   -0.429127    0.612097    0.374547    11.00000   -1.20000
AFIX   0
C26   1   -0.158385    0.552139    0.381213    11.00000    0.13186    0.07575 =
         0.04010   -0.00194   -0.00137    0.06265
AFIX  43
H26   2   -0.104537    0.554419    0.433176    11.00000   -1.20000
AFIX   0
C31   1    0.895840    0.174711    0.525697    11.00000    0.04002    0.03067 =
         0.03136    0.00194    0.00023   -0.00030
C32   1    0.962886    0.127782    0.569840    11.00000    0.03240    0.02852 =
         0.03108    0.00127    0.00187   -0.00066
C33   1    1.141959    0.090737    0.547496    11.00000    0.03841    0.03249 =
         0.03110   -0.00150    0.00469    0.00134
C34   1    1.250060    0.100914    0.486109    11.00000    0.04645    0.04372 =
         0.03409   -0.00504    0.01024    0.00091
AFIX  43
H34   2    1.368792    0.075614    0.471754    11.00000   -1.20000
AFIX   0
C35   1    1.187182    0.148423    0.444084    11.00000    0.05906    0.05173 =
         0.03181    0.00113    0.01229   -0.00469
AFIX  43
H35   2    1.266876    0.155430    0.402308    11.00000   -1.20000
AFIX   0
C36   1    1.013311    0.184363    0.462804    11.00000    0.05641    0.04188 =
         0.03397    0.00901    0.00306   -0.00265
AFIX  43
H36   2    0.970120    0.216107    0.433672    11.00000   -1.20000
HKLF 4 1  1.0000  0.0000  0.0000  0.0000 -1.0000  0.0000 -1.0000  0.0000 -1.0000
REM  ca164_ma in P2(1)/n         New: P21/c
REM R1 =  0.0514 for   3774 Fo > 4sig(Fo)  and  0.0866 for all   5775 data
REM    326 parameters refined using      0 restraints
END
;
data_global
_journal_date_recd_electronic     2012-10-26
_journal_date_accepted     2012-11-09
_journal_name_full     'Acta Crystallographica, Section E'
_journal_year     2012
_journal_volume     68
_journal_issue     12
_journal_page_first     o3387
_journal_page_last     o3388
_journal_paper_category     QO
_journal_paper_doi     10.1107/S1600536812046417
_journal_coeditor_code     IM2409
_publ_contact_author_name     'Dr Richard Betz'
_publ_contact_author_address
;
Department of Chemistry
Nelson Mandela Metropolitan University
Summerstrand Campus (South)
University Way
Summerstrand
PO Box 77000
Port Elizabeth
6031
South Africa
;
_publ_contact_author_email     'richard.betz@webmail.co.za'
_publ_contact_author_fax     '+27-41-504-4236'
_publ_contact_author_phone     '+27-41-504-4285'
_publ_section_title
;\
Ethyl
4-({1-[2-(4-bromophenyl)-2-oxoethyl]-1<i>H</i>-1,2,3-triazol-4-yl}methoxy)-8-\
(trifluoromethyl)quinoline-3-carboxylate
;
loop_
    _publ_author_name
    _publ_author_address
    'Islor, Arun M.'
;
National Institute of Technology-Karnataka
Department of Chemistry
Medicinal Chemistry Laboratory
Surathkal
Mangalore 575 025
India
;
    'Garudachari, B.'
;
National Institute of Technology-Karnataka
Department of Chemistry
Medicinal Chemistry Laboratory
Surathkal
Mangalore 575 025
India
;
    'Shivananda, K. N.'
;
Technion Israel Institute of Technology
Schulich Faculty of Chemistry
Haifa
32000
Israel
;
    'Gerber, Thomas'
;
Nelson Mandela Metropolitan University
Summerstrand Campus
Department of Chemistry
University Way
Summerstrand
PO Box 77000
Port Elizabeth
6031
South Africa
;
    'Hosten, Eric'
;
Nelson Mandela Metropolitan University
Summerstrand Campus
Department of Chemistry
University Way
Summerstrand
PO Box 77000
Port Elizabeth
6031
South Africa
;
    'Betz, Richard'
;
Nelson Mandela Metropolitan University
Summerstrand Campus
Department of Chemistry
University Way
Summerstrand
PO Box 77000
Port Elizabeth
6031
South Africa
;
