# Supplementary material for: Ethyl 4-({1-[2-(4-bromo­phen­yl)-2-oxo­eth­yl]-1H-1,2,3-triazol-4-yl}meth­oxy)-8-(trifluoro­meth­yl)quinoline-3-carboxyl­ate
Source: Acta Crystallogr Sect E Struct Rep Online. 2012 Nov 24;68(Pt 12):o3387–8. doi: 10.1107/S1600536812046417 (PMC3588982; doi:10.1107/S1600536812046417)
Supplement: Supplementary file 3 [file e-68-o3387-Isup3.hkl]

# 
# h,k,l, Fc-squared, Fo-squared, sigma(Fo-squared) and status flag 
# 
data_I
_shelx_title ' ca164_ma in P2(1)/n         New: P21/c' 
_shelx_refln_list_code          4 
_shelx_F_calc_maximum      255.01 
_exptl_crystal_F_000      1136.00 
_reflns_d_resolution_high  0.7499 
 
loop_ 
 _symmetry_equiv_pos_as_xyz 
 'x, y, z' 
 '-x, y+1/2, -z+1/2' 
 '-x, -y, -z' 
 'x, -y-1/2, z-1/2' 
 
_cell_length_a     5.2809 
_cell_length_b    24.5131 
_cell_length_c    18.3517 
_cell_angle_alpha  90.000 
_cell_angle_beta   99.643 
_cell_angle_gamma  90.000 
 
_shelx_F_squared_multiplier     1.000 
 
loop_ 
 _refln_index_h 
 _refln_index_k 
 _refln_index_l 
 _refln_F_squared_calc 
 _refln_F_squared_meas 
 _refln_F_squared_sigma 
 _refln_observed_status 
   1   0   0     2958.73     2894.12    157.85 o 
   2   0   0    25270.50    22802.32    712.80 o 
   3   0   0    14357.60    13177.21    412.33 o 
   4   0   0      474.46      548.00     52.29 o 
   5   0   0      296.99      428.21     52.29 o 
   6   0   0      283.89      317.02     58.90 o 
   1   1   0     2135.83     2064.34     59.32 o 
   2   1   0     1622.01     1477.09     39.53 o 
   3   1   0     1241.75     1147.74     38.09 o 
   4   1   0     3915.05     3903.72     96.64 o 
   5   1   0      209.95      247.97     33.93 o 
   6   1   0       32.44       69.49     38.83 o 
   1   2   0     4549.44     4764.68     39.44 o 
   2   2   0       82.24       68.33     13.28 o 
   3   2   0      320.00      357.83     29.45 o 
   4   2   0      207.22      260.41     27.14 o 
   5   2   0        7.51       37.66     31.34 o 
   6   2   0        0.77       -1.99     54.93 o 
   1   3   0     1273.35     1106.40      9.06 o 
   2   3   0       33.37       20.87      2.41 o 
   3   3   0      165.11      144.81     34.66 o 
   4   3   0     1332.66     1384.93     27.06 o 
   5   3   0      323.27      340.61     15.18 o 
   6   3   0        7.92       22.50     55.59 o 
   0   4   0      990.97      909.24      9.60 o 
   1   4   0     4426.07     3967.00     24.33 o 
   2   4   0     4194.29     4172.24     36.90 o 
   3   4   0      598.46      498.80      9.49 o 
   4   4   0       57.40       68.61      9.10 o 
   5   4   0     1065.05     1091.21     26.80 o 
   6   4   0       85.95      139.65     58.24 o 
   2   5   0     2299.43     2240.76     19.83 o 
   3   5   0      264.89      212.77     11.88 o 
   4   5   0     1951.53     2033.10     19.33 o 
   5   5   0      282.59      238.11     21.25 o 
   6   5   0       93.03      144.28     58.24 o 
   0   6   0      144.72       86.19      3.44 o 
   1   6   0     9960.35    10086.19     63.32 o 
   2   6   0      124.71      120.23      9.21 o 
   3   6   0      573.60      568.94      9.18 o 
   4   6   0       86.61       80.21      8.19 o 
   5   6   0        3.63      -12.04     17.75 o 
   6   6   0       54.47       84.72     58.24 o 
   1   7   0     5562.17     5553.61     34.87 o 
   2   7   0       80.03       59.15      3.51 o 
   3   7   0      709.73      735.94      9.33 o 
   4   7   0     1838.69     1794.56     17.90 o 
   5   7   0      263.70      253.97     16.42 o 
   6   7   0        3.49       13.82     12.89 o 
   0   8   0    42408.93    40912.44    360.78 o 
   1   8   0      363.93      308.54      4.58 o 
   2   8   0      575.91      531.12      5.46 o 
   3   8   0     2096.24     2082.80     19.83 o 
   4   8   0      110.14       93.70      6.24 o 
   5   8   0      118.95      128.46     12.62 o 
   6   8   0      248.39      229.42     29.45 o 
   1   9   0     1457.75     1273.52      9.53 o 
   2   9   0     4924.02     4526.79     31.20 o 
   3   9   0       37.10       38.52      4.07 o 
   4   9   0     2158.33     2035.88     21.98 o 
   5   9   0      193.87      178.66     20.76 o 
   6   9   0       46.31       74.91     22.83 o 
   0  10   0        9.21        7.35      3.22 o 
   1  10   0     1085.56     1062.07      9.22 o 
   2  10   0     3400.88     3334.24     22.86 o 
   3  10   0       54.47       48.31      5.13 o 
   4  10   0       48.50       26.09      5.15 o 
   5  10   0       34.08       15.69     12.28 o 
   6  10   0      111.84      113.68     15.93 o 
   1  11   0      565.88      532.65     15.88 o 
   2  11   0        5.65       -6.02      6.02 o 
   3  11   0      531.23      542.50     13.40 o 
   4  11   0      142.98      135.30     15.98 o 
   5  11   0        5.62        1.21      9.23 o 
   6  11   0       47.26       91.04     29.45 o 
   0  12   0     3270.48     3040.25     40.72 o 
   1  12   0     1177.17     1126.85     13.48 o 
   2  12   0     4751.53     4900.21     39.96 o 
   3  12   0     1765.07     1658.03     17.41 o 
   4  12   0       39.94       30.59      9.01 o 
   5  12   0      453.82      497.29     17.76 o 
   6  12   0       77.36       89.62     11.66 o 
   1  13   0     5295.71     5240.94     47.90 o 
   2  13   0       27.36       20.09      4.53 o 
   3  13   0       50.76       39.12      3.75 o 
   4  13   0       93.45       88.65     17.77 o 
   5  13   0        2.72       12.27     15.52 o 
   6  13   0       27.22       61.24     15.20 o 
   0  14   0     1580.34     1471.75     23.40 o 
   1  14   0      424.72      425.59      9.43 o 
   2  14   0      129.85      116.29      5.42 o 
   3  14   0     1733.96     1543.30     20.62 o 
   4  14   0       31.91       24.72      9.36 o 
   5  14   0       10.58       16.82     17.87 o 
   6  14   0       35.75       45.09     12.55 o 
   1  15   0     1901.48     1898.71     20.19 o 
   2  15   0       15.24       16.36      5.19 o 
   3  15   0      568.36      493.70     12.64 o 
   4  15   0        8.13        6.76      9.54 o 
   5  15   0       37.19       29.47     16.46 o 
   6  15   0        1.22        8.67     17.92 o 
   0  16   0     3181.06     3124.21     43.06 o 
   1  16   0      100.36      114.20      5.70 o 
   2  16   0       12.97        8.66      5.42 o 
   3  16   0     1181.68     1168.39     14.82 o 
   4  16   0       42.70       53.93     10.46 o 
   5  16   0       54.27       85.28     20.93 o 
   6  16   0        3.28       14.18     26.30 o 
   1  17   0     3556.10     3543.70     41.36 o 
   2  17   0     1862.61     1710.60     20.16 o 
   3  17   0      328.13      344.46     13.53 o 
   4  17   0      745.66      761.39     25.65 o 
   5  17   0       87.51       96.65     26.20 o 
   0  18   0      229.38      203.97      9.83 o 
   1  18   0      114.24      106.98      6.37 o 
   2  18   0       38.01       52.33      6.42 o 
   3  18   0       36.83       18.15      6.09 o 
   4  18   0        1.55        0.68     16.06 o 
   5  18   0       92.31      101.10     30.14 o 
   1  19   0        6.01        5.72      6.20 o 
   2  19   0      735.98      683.27     13.39 o 
   3  19   0      115.64      103.89      8.49 o 
   4  19   0       12.07        8.60     11.76 o 
   5  19   0        2.75       33.20     18.69 o 
   0  20   0       30.62       24.82      9.36 o 
   1  20   0       62.43       54.88      6.86 o 
   2  20   0       47.84       25.20      7.66 o 
   3  20   0       25.52       19.35      8.49 o 
   4  20   0        1.06        0.26     17.72 o 
   5  20   0       77.16      101.28     16.38 o 
   1  21   0      294.61      343.97     20.35 o 
   2  21   0      107.40       84.14      7.51 o 
   3  21   0       58.12       88.84      9.25 o 
   4  21   0      226.71      215.87     14.79 o 
   5  21   0        9.58       35.86     14.64 o 
   0  22   0      806.87      903.44     22.23 o 
   1  22   0       12.70       -4.47      9.74 o 
   2  22   0       14.53       14.41      7.58 o 
   3  22   0      307.95      320.34     18.41 o 
   4  22   0        0.75       23.56     12.92 o 
   5  22   0       22.62       36.89     18.37 o 
   1  23   0     1105.95     1069.38     17.19 o 
   2  23   0       95.57       61.31      9.46 o 
   3  23   0       35.10       23.76     12.19 o 
   4  23   0      113.73      128.05     16.62 o 
   0  24   0      590.75      574.06     24.16 o 
   1  24   0       86.31       80.87      8.43 o 
   2  24   0       81.97       83.92      8.85 o 
   3  24   0      254.43      235.94     15.05 o 
   4  24   0       21.44       50.15     14.23 o 
   1  25   0       56.86       63.87      8.68 o 
   2  25   0       56.62       57.66      9.00 o 
   3  25   0       31.33       43.14     16.66 o 
   4  25   0      103.78      132.17     15.34 o 
   0  26   0      352.55      352.76     20.58 o 
   1  26   0        9.02       10.85      8.68 o 
   2  26   0        3.48        9.76      9.00 o 
   3  26   0       64.98       65.01     19.46 o 
   4  26   0       21.29       21.14     14.92 o 
   1  27   0       23.61       34.23      9.35 o 
   2  27   0       41.51       46.88      9.59 o 
   3  27   0       67.96       72.29     21.49 o 
   0  28   0      273.95      236.33     15.20 o 
   1  28   0        6.35       20.33      9.51 o 
   2  28   0        4.70       25.34     11.59 o 
   3  28   0       29.94       25.32     26.17 o 
   1  29   0      157.98      176.95     10.92 o 
   2  29   0       79.15       88.21     12.60 o 
   3  29   0        9.25       13.54     17.85 o 
   0  30   0       16.30       29.78     14.51 o 
   1  30   0       43.36       52.90     10.59 o 
   2  30   0        2.21       20.30     12.61 o 
   1  31   0       13.07       34.22     10.91 o 
   2  31   0        0.63        5.20     15.67 o 
   0  32   0       45.93       73.22     16.14 o 
   1  32   0        0.24       35.74     11.24 o 
  -6   1   1       23.26       52.62     38.84 o 
  -5   1   1        9.61       32.27     30.18 o 
  -4   1   1      430.64      412.83     35.33 o 
  -3   1   1       34.60       48.39     17.51 o 
  -2   1   1     2159.34     2092.24    113.84 o 
  -1   1   1     9081.60     8914.83    140.23 o 
   1   1   1       61.47       46.04      1.88 o 
   2   1   1     4804.16     4848.24     66.52 o 
   3   1   1     4339.18     4130.57     97.81 o 
   4   1   1      510.69      523.25     24.87 o 
   5   1   1        0.28       15.92     30.65 o 
   6   1   1      171.09      225.03     57.58 o 
  -6   2   1      304.82      356.07     61.55 o 
  -5   2   1      890.69      866.58     46.56 o 
  -4   2   1       13.03       22.46     23.60 o 
  -3   2   1      387.54      296.86     26.63 o 
  -2   2   1      903.74      820.96     27.84 o 
  -1   2   1     1068.30     1013.01     12.47 o 
   1   2   1     2647.62     2708.28     25.76 o 
   2   2   1     3380.10     3179.97     42.47 o 
   3   2   1     8784.64     8797.72    105.91 o 
   4   2   1      177.59      190.12     12.71 o 
   5   2   1      260.34      249.64     28.99 o 
   6   2   1        3.27        7.28     56.26 o 
  -6   3   1      125.86      185.31     58.24 o 
  -5   3   1      164.76      209.14     48.31 o 
  -4   3   1      868.88      830.37     40.01 o 
  -3   3   1      172.06      215.16     19.89 o 
  -2   3   1     1358.59     1236.53     14.82 o 
  -1   3   1     9344.75     9227.55     64.78 o 
   0   3   1      892.11      923.35      5.96 o 
   1   3   1     4170.60     4195.53     25.26 o 
   2   3   1      521.39      518.61      8.44 o 
   3   3   1      340.50      328.03     15.67 o 
   4   3   1     1009.80      976.84     13.91 o 
   5   3   1       37.03       16.59     13.09 o 
   6   3   1      111.92      128.40     58.24 o 
  -6   4   1       78.73      115.16     56.92 o 
  -5   4   1        3.73       -8.44      8.44 o 
  -4   4   1        6.11        9.49      6.49 o 
  -3   4   1        9.17       21.59      4.74 o 
  -2   4   1       28.91       33.05      1.93 o 
  -1   4   1      119.70       90.04      2.02 o 
   0   4   1      153.24      194.28      2.59 o 
   1   4   1      695.05      702.78      5.64 o 
   2   4   1     2138.30     1991.97     20.30 o 
   3   4   1       59.05       25.90      2.46 o 
   4   4   1      631.21      594.14     19.87 o 
   5   4   1      142.03      120.62     18.37 o 
   6   4   1        1.23        0.66     56.92 o 
  -6   5   1       41.44       45.67     54.93 o 
  -5   5   1       43.12       49.98     29.12 o 
  -4   5   1      866.90      858.28     15.16 o 
  -3   5   1     2002.95     2008.97     18.18 o 
  -2   5   1     6426.17     6553.09     66.62 o 
  -1   5   1     6202.89     6270.15     39.22 o 
   0   5   1     1106.44     1101.44      7.87 o 
   1   5   1      429.81      454.37      7.41 o 
   2   5   1     1940.94     1932.45     20.50 o 
   3   5   1       18.50       19.70      3.41 o 
   4   5   1      611.39      601.45      9.20 o 
   5   5   1      103.95       91.36     20.90 o 
   6   5   1      141.89      185.98     58.90 o 
  -6   6   1       80.73      102.58     58.90 o 
  -5   6   1      926.76      955.23     40.70 o 
  -4   6   1        0.73       -1.23      5.22 o 
  -3   6   1     1837.05     1704.38     15.93 o 
  -2   6   1     1573.29     1632.14     13.63 o 
  -1   6   1     1494.84     1294.90      9.07 o 
   0   6   1    10381.80    10592.54     77.14 o 
   1   6   1     6214.32     6529.16     40.89 o 
   2   6   1    10602.62    10380.40    138.22 o 
   3   6   1     5862.78     5794.35     49.95 o 
   4   6   1       20.03       13.65      6.99 o 
   5   6   1      106.84      120.12     20.20 o 
   6   6   1       14.74       37.06     57.58 o 
  -6   7   1       22.32       44.34     55.59 o 
  -5   7   1      193.53      155.62     15.73 o 
  -4   7   1      983.54      904.46     16.04 o 
  -3   7   1       24.84       21.67      3.26 o 
  -2   7   1     4001.63     3901.30     25.94 o 
  -1   7   1     3888.92     3760.44     23.95 o 
   0   7   1      746.47      787.63      6.55 o 
   1   7   1      270.81      254.34      4.18 o 
   2   7   1     8536.42     8839.00     53.89 o 
   3   7   1     1164.75     1164.54     12.72 o 
   4   7   1      533.56      513.44     12.06 o 
   5   7   1       34.13       13.41      7.80 o 
   6   7   1      108.14      105.91     46.99 o 
  -6   8   1       60.47       32.19     25.15 o 
  -5   8   1       53.43       52.80     14.23 o 
  -4   8   1      274.75      265.52     13.62 o 
  -3   8   1       37.73       14.80      5.85 o 
  -2   8   1      804.76      839.31      7.07 o 
  -1   8   1      185.39      192.93      3.96 o 
   0   8   1      829.02      808.84      6.90 o 
   1   8   1      532.22      415.91      6.41 o 
   2   8   1     1839.27     2077.84     13.06 o 
   3   8   1       66.70       50.25      5.17 o 
   4   8   1       90.85       71.31      5.54 o 
   5   8   1       18.56        9.03     10.66 o 
   6   8   1        1.29       -1.11     14.14 o 
  -6   9   1       54.01       52.06     24.49 o 
  -5   9   1       43.01       39.55      9.71 o 
  -4   9   1       40.57       34.55      4.64 o 
  -3   9   1       95.41      107.50      8.63 o 
  -2   9   1      990.95     1099.31     11.96 o 
  -1   9   1     2358.29     2282.16     14.54 o 
   0   9   1      182.55      176.67      4.52 o 
   1   9   1      192.57      174.14      4.94 o 
   2   9   1     1709.30     1619.57     12.09 o 
   3   9   1       98.29       86.60      6.30 o 
   4   9   1       11.19        9.58      4.21 o 
   5   9   1        2.96       -6.99     11.77 o 
   6   9   1       44.71       61.87     15.35 o 
  -6  10   1      120.69      136.22     15.94 o 
  -5  10   1      939.61      949.83     19.47 o 
  -4  10   1        3.64        7.44      7.20 o 
  -3  10   1     2812.86     2852.75     33.05 o 
  -2  10   1     4580.61     4746.89     34.22 o 
  -1  10   1     2578.05     2508.53     18.08 o 
   0  10   1      389.44      353.77      5.37 o 
   1  10   1      623.15      700.81      7.83 o 
   2  10   1     3108.38     3210.93     23.87 o 
   3  10   1     1670.31     1715.91     15.64 o 
   4  10   1      607.63      667.90     16.19 o 
   5  10   1      878.08      927.78     19.95 o 
   6  10   1       40.84       43.48     36.07 o 
  -6  11   1       95.17      116.25     15.98 o 
  -5  11   1      163.82      152.72     14.39 o 
  -4  11   1     1682.55     1763.72     26.14 o 
  -3  11   1       12.20        9.93      3.58 o 
  -2  11   1     6127.21     6036.81     44.36 o 
  -1  11   1     1757.95     1526.16     13.15 o 
   0  11   1      349.87      368.28      8.98 o 
   1  11   1    10528.04    10225.70     73.99 o 
   2  11   1     1340.48     1205.80     11.03 o 
   3  11   1       16.05        7.56      4.89 o 
   4  11   1      362.82      352.24     14.44 o 
   5  11   1        8.61        8.84      9.61 o 
   6  11   1       37.98       57.95     38.39 o 
  -6  12   1      127.79      128.61     17.19 o 
  -5  12   1       93.85       60.10      9.81 o 
  -4  12   1      428.55      444.83     15.22 o 
  -3  12   1      332.95      290.01     24.05 o 
  -2  12   1       40.03       38.59      3.47 o 
  -1  12   1       33.46       26.84      4.39 o 
   0  12   1      346.98      248.89     11.94 o 
   1  12   1      139.19      128.88     14.47 o 
   2  12   1      192.69      153.24      4.53 o 
   3  12   1       50.45       21.25      7.95 o 
   4  12   1        8.99        4.51      8.44 o 
   5  12   1        1.39        1.35     11.69 o 
   6  12   1       59.01       44.27     18.27 o 
  -6  13   1       16.91       25.08     11.45 o 
  -5  13   1        2.03       -3.29     11.24 o 
  -4  13   1      106.12      111.41      9.36 o 
  -3  13   1      107.63      102.69      5.55 o 
  -2  13   1      619.26      635.57     10.31 o 
  -1  13   1      859.58      870.24     11.74 o 
   0  13   1      124.59      124.48      4.87 o 
   1  13   1      550.55      570.04      9.84 o 
   2  13   1       37.11       14.91      4.53 o 
   3  13   1      964.30      940.35     15.69 o 
   4  13   1      122.14      113.40      9.56 o 
   5  13   1       87.23       96.44     21.80 o 
   6  13   1      127.30      136.64     12.86 o 
  -6  14   1       31.00       44.44     18.23 o 
  -5  14   1      120.41      124.29     19.47 o 
  -4  14   1       79.44       69.46     13.27 o 
  -3  14   1       28.47       14.89      4.59 o 
  -2  14   1      290.34      308.34      9.84 o 
  -1  14   1     1096.93     1065.35     13.48 o 
   0  14   1     2870.69     2720.78     26.80 o 
   1  14   1       85.62       67.98      4.87 o 
   2  14   1     2385.17     2486.68     24.90 o 
   3  14   1     2164.40     2280.02     22.38 o 
   4  14   1       17.23       19.55      9.56 o 
   5  14   1      414.70      462.49     18.83 o 
   6  14   1       48.38       52.19     17.34 o 
  -6  15   1        7.03       31.52     12.53 o 
  -5  15   1       95.90      102.27     15.67 o 
  -4  15   1     1104.12     1103.44     21.70 o 
  -3  15   1        1.05       -6.55      6.55 o 
  -2  15   1     1074.98      992.66     13.55 o 
  -1  15   1     1655.78     1610.98     18.12 o 
   0  15   1      404.88      359.76      9.68 o 
   1  15   1     3167.15     3218.92     31.02 o 
   2  15   1     3070.83     2943.50     28.95 o 
   3  15   1     4116.97     4146.98     37.78 o 
   4  15   1     1907.53     1893.85     29.53 o 
   5  15   1       28.06       35.28     19.45 o 
   6  15   1      301.26      322.89     37.93 o 
  -6  16   1        2.56       14.98     12.99 o 
  -5  16   1      106.36       97.57     13.64 o 
  -4  16   1      459.43      433.01     17.65 o 
  -3  16   1      335.46      314.01     15.39 o 
  -2  16   1      542.94      537.18     11.46 o 
  -1  16   1     1223.24     1178.18     15.95 o 
   0  16   1     1548.33     1477.00     17.20 o 
   1  16   1       47.38       42.16      5.54 o 
   2  16   1      712.19      640.81     16.43 o 
   3  16   1       87.71       79.55      8.33 o 
   4  16   1       26.18       29.49     10.25 o 
   5  16   1       28.73       44.52     16.89 o 
  -5  17   1       76.79       80.61     20.62 o 
  -4  17   1       32.66       60.80     10.90 o 
  -3  17   1        0.64       -5.57      5.57 o 
  -2  17   1      389.53      369.24     12.51 o 
  -1  17   1     1402.82     1436.54     17.28 o 
   0  17   1      335.83      298.83     10.09 o 
   1  17   1      123.02      101.56      6.03 o 
   2  17   1     2710.74     2609.21     26.80 o 
   3  17   1      249.21      248.62      8.47 o 
   4  17   1       38.92       58.08     13.53 o 
   5  17   1       40.95       58.22     12.75 o 
  -5  18   1      334.81      419.82     20.90 o 
  -4  18   1        0.19        1.80     13.62 o 
  -3  18   1     1196.57     1187.27     15.75 o 
  -2  18   1     2944.53     2997.84     30.27 o 
  -1  18   1     1680.66     1618.73     23.69 o 
   0  18   1     1514.98     1529.63     18.20 o 
   1  18   1      158.34      131.66      6.61 o 
   2  18   1       38.32       61.62      7.45 o 
   3  18   1      187.74      180.33      7.14 o 
   4  18   1       89.11      102.93     19.26 o 
   5  18   1      293.00      327.25     35.34 o 
  -5  19   1      101.96      109.53     19.26 o 
  -4  19   1      175.48      199.72     14.00 o 
  -3  19   1      144.50      166.08      7.20 o 
  -2  19   1       11.43       11.71      6.52 o 
  -1  19   1     2186.21     2325.90     32.38 o 
   0  19   1      227.72      204.04      7.78 o 
   1  19   1     1908.67     1862.37     21.34 o 
   2  19   1     1553.46     1532.34     19.10 o 
   3  19   1      249.85      254.67     10.60 o 
   4  19   1      486.31      522.42     20.26 o 
   5  19   1       60.74       73.83     14.75 o 
  -5  20   1        4.03       24.73     13.19 o 
  -4  20   1       43.32       37.11     19.80 o 
  -3  20   1      377.82      300.15     17.77 o 
  -2  20   1        7.48        0.56      8.15 o 
  -1  20   1        3.96       14.37      6.53 o 
   0  20   1     1474.45     1401.60     18.03 o 
   1  20   1     1593.10     1706.93     24.46 o 
   2  20   1     1153.12     1166.21     17.03 o 
   3  20   1     1325.29     1246.26     22.17 o 
   4  20   1        0.81        8.47     25.46 o 
   5  20   1       75.76       89.76     14.46 o 
  -5  21   1       24.99       51.94     14.08 o 
  -4  21   1        8.66       -0.42     13.32 o 
  -3  21   1      274.60      255.78     10.79 o 
  -2  21   1        2.94       -7.11      7.11 o 
  -1  21   1        6.66       27.67      7.03 o 
   0  21   1       26.28       34.08      6.95 o 
   1  21   1      104.97       91.51      7.64 o 
   2  21   1       80.12       89.12      7.77 o 
   3  21   1      199.51      173.45      9.89 o 
   4  21   1        0.04       -1.14     12.66 o 
   5  21   1       65.34       80.78     14.94 o 
  -5  22   1       38.72       75.87     19.91 o 
  -4  22   1        2.20       18.91     12.85 o 
  -3  22   1      380.00      397.35     18.80 o 
  -2  22   1        6.33       -4.16      7.43 o 
  -1  22   1     2821.07     2761.53     29.37 o 
   0  22   1      869.14      892.07     15.63 o 
   1  22   1        2.86       -2.20     13.18 o 
   2  22   1      451.23      509.65     15.38 o 
   3  22   1      547.97      550.75     20.47 o 
   4  22   1       95.48      137.52     14.32 o 
   5  22   1       22.34       46.52     28.81 o 
  -4  23   1      450.34      521.28     21.95 o 
  -3  23   1        2.72        3.32     12.01 o 
  -2  23   1      569.51      534.61     14.61 o 
  -1  23   1     1649.40     1758.17     36.39 o 
   0  23   1      802.76      817.24     15.54 o 
   1  23   1      172.45      168.15      8.68 o 
   2  23   1       24.85       15.31      7.93 o 
   3  23   1      358.93      408.77     19.94 o 
   4  23   1      230.44      232.81     24.68 o 
  -4  24   1      149.59      135.18     16.42 o 
  -3  24   1       73.26       84.52     15.71 o 
  -2  24   1       68.62       82.03      8.58 o 
  -1  24   1      148.61      169.49      8.93 o 
   0  24   1      533.66      590.86     14.87 o 
   1  24   1        4.26       -2.58      8.02 o 
   2  24   1      315.46      325.72     19.75 o 
   3  24   1      139.01      129.69     13.78 o 
   4  24   1       15.02       30.06     14.06 o 
  -4  25   1        7.73       23.88     14.27 o 
  -3  25   1      121.33      109.41     17.42 o 
  -2  25   1       70.64       58.43      8.82 o 
  -1  25   1       30.36       32.58      8.59 o 
   0  25   1       84.85       81.18      8.76 o 
   1  25   1       63.98       61.39      8.68 o 
   2  25   1       87.80       80.62      9.09 o 
   3  25   1       38.37       33.04     13.90 o 
   4  25   1       10.73       26.23     14.91 o 
  -4  26   1        2.34       16.65     14.95 o 
  -3  26   1       31.22       22.34     29.76 o 
  -2  26   1      308.37      345.13     13.45 o 
  -1  26   1       40.06       33.46      8.93 o 
   0  26   1      278.04      273.51     10.26 o 
   1  26   1       27.70       19.19      8.85 o 
   2  26   1      156.69      179.36     10.08 o 
   3  26   1        2.14       -5.69     14.91 o 
   4  26   1        4.81       44.58     15.37 o 
  -3  27   1        2.85       -0.82     27.49 o 
  -2  27   1      149.02      155.24     10.25 o 
  -1  27   1      109.27      142.44     11.27 o 
   0  27   1        0.79        4.97      9.01 o 
   1  27   1      411.20      452.18     15.44 o 
   2  27   1      158.41      165.22     10.25 o 
   3  27   1      111.51      123.39     25.03 o 
  -3  28   1       69.10       84.78     15.16 o 
  -2  28   1       43.60       69.67     14.15 o 
  -1  28   1       35.80       52.30      9.60 o 
   0  28   1       68.15      107.09      9.93 o 
   1  28   1       29.98       36.83      9.84 o 
   2  28   1      142.66      174.69     12.61 o 
   3  28   1      183.88      204.28     19.76 o 
  -3  29   1       44.63       55.62     33.22 o 
  -2  29   1       52.13       63.79     12.10 o 
  -1  29   1       31.36       49.04     10.09 o 
   0  29   1       14.90       27.42     10.01 o 
   1  29   1       27.81       44.09     10.17 o 
   2  29   1        0.33       16.45     12.22 o 
   3  29   1       20.11       33.58     15.62 o 
  -2  30   1        1.76       34.14     12.48 o 
  -1  30   1       24.81       29.16     12.32 o 
   0  30   1       34.99       37.23     10.41 o 
   1  30   1        0.33        9.98     10.42 o 
   2  30   1       96.44      104.78     13.09 o 
  -2  31   1        8.37       11.91     15.91 o 
  -1  31   1      313.51      423.61     17.49 o 
   0  31   1       10.79       21.51     10.59 o 
   1  31   1      135.70      202.37     11.83 o 
   2  31   1       35.16       57.62     16.36 o 
  -1  32   1        6.12       53.26     11.17 o 
   0  32   1       22.17       54.27     11.25 o 
   1  32   1       26.97       62.66     11.65 o 
  -6   0   2       41.45       50.30     52.95 o 
  -5   0   2      157.36      203.85     46.99 o 
  -4   0   2     1527.02     1480.53     66.85 o 
  -3   0   2     2308.86     2385.93     86.04 o 
  -2   0   2     1143.91     1121.15     45.01 o 
  -1   0   2    17280.99    17476.51    228.89 o 
   1   0   2       72.33       93.89      4.24 o 
   2   0   2    15523.62    14481.42    222.70 o 
   3   0   2     2317.76     2060.60     37.51 o 
   4   0   2      205.34      185.73     21.74 o 
   5   0   2     2454.90     2500.87     73.13 o 
   6   0   2      271.96      296.50     61.55 o 
  -7   1   2       15.70        5.96     63.54 o 
  -6   1   2       63.09       67.84     37.91 o 
  -5   1   2       14.93       41.82     30.88 o 
  -4   1   2     1311.82     1288.83     46.08 o 
  -3   1   2     1872.14     1812.59     50.54 o 
  -2   1   2      880.60      834.44     76.11 o 
  -1   1   2       75.82      120.08      4.92 o 
   0   1   2     3353.90     3426.54    140.41 o 
   1   1   2     1830.53     2054.26     12.21 o 
   2   1   2      205.47      179.41      9.78 o 
   3   1   2      268.98      250.19      7.84 o 
   4   1   2       76.19       55.08      4.98 o 
   5   1   2        1.79       24.87     21.28 o 
   6   1   2      262.03      268.71     60.23 o 
  -6   2   2       33.96       31.77     54.27 o 
  -5   2   2      120.46      161.31     32.28 o 
  -4   2   2      133.71      184.78     25.48 o 
  -3   2   2      321.96      268.56     26.91 o 
  -2   2   2      121.76      110.75     13.55 o 
  -1   2   2     1453.08     1399.72     11.98 o 
   0   2   2     1162.82     1147.24      7.52 o 
   1   2   2      348.40      420.20      9.40 o 
   2   2   2       55.98       43.41      2.39 o 
   3   2   2      693.04      688.42     10.66 o 
   4   2   2      149.02      118.15      8.73 o 
   5   2   2       88.57       67.05     10.54 o 
   6   2   2        0.05        9.93     56.92 o 
  -6   3   2       86.90      134.35     55.59 o 
  -5   3   2      112.56      180.02     45.01 o 
  -4   3   2      205.54      253.97     26.19 o 
  -3   3   2       28.10       44.34     25.81 o 
  -2   3   2     2900.06     2920.60     51.87 o 
  -1   3   2     1641.89     1619.21     16.11 o 
   0   3   2     4587.18     4315.59     27.20 o 
   1   3   2    62230.82    62463.66   1930.58 o 
   2   3   2        8.23        6.55      2.30 o 
   3   3   2     1489.91     1452.19     13.69 o 
   4   3   2      177.61      166.44     11.69 o 
   5   3   2       52.13       52.01     24.56 o 
   6   3   2       23.87       45.01     58.24 o 
  -6   4   2       82.04      109.20     54.27 o 
  -5   4   2       66.14       90.01     45.67 o 
  -4   4   2      130.11      149.67     13.90 o 
  -3   4   2    16269.47    16370.87    310.52 o 
  -2   4   2     3501.07     3451.85     32.00 o 
  -1   4   2     8184.31     7817.34     47.97 o 
   0   4   2     2335.64     2273.85     14.71 o 
   1   4   2    10015.31    10417.29     69.36 o 
   2   4   2     3567.15     3617.27     35.96 o 
   3   4   2     1818.66     1658.07     15.92 o 
   4   4   2      368.15      369.94     12.78 o 
   5   4   2     1704.13     1756.57     25.29 o 
   6   4   2       63.22      109.20     58.24 o 
  -6   5   2       20.46       43.68     56.26 o 
  -5   5   2       10.48        7.93     14.89 o 
  -4   5   2      531.99      564.22     11.40 o 
  -3   5   2      165.72      141.76     15.63 o 
  -2   5   2    12494.78    12520.01    105.81 o 
  -1   5   2     8281.22     8315.51     52.06 o 
   0   5   2    18724.00    18297.92    114.77 o 
   1   5   2    36910.84    36460.88    213.68 o 
   2   5   2     4512.13     4667.43     42.93 o 
   3   5   2     1416.79     1308.24     13.59 o 
   4   5   2     1578.36     1517.05     15.75 o 
   5   5   2      306.52      301.69     30.91 o 
   6   5   2      249.69      307.75     62.21 o 
  -6   6   2        2.00       26.47     54.93 o 
  -5   6   2      435.36      377.36     18.23 o 
  -4   6   2        0.37        6.31      4.47 o 
  -3   6   2        8.06       -2.87      2.87 o 
  -2   6   2      497.64      444.39      5.97 o 
  -1   6   2     1392.74     1322.71      8.75 o 
   0   6   2     7308.38     7437.90     46.68 o 
   1   6   2     2894.16     2879.93     19.70 o 
   2   6   2       55.67       78.11      2.93 o 
   3   6   2       59.67       42.02      4.27 o 
   4   6   2       85.84       75.86      6.13 o 
   5   6   2       45.94       42.42      8.06 o 
   6   6   2       67.71       55.99     13.90 o 
  -6   7   2      261.37      295.84     61.55 o 
  -5   7   2       35.39       44.71     12.39 o 
  -4   7   2     1865.54     1892.48     18.35 o 
  -3   7   2        0.22       -3.32      3.32 o 
  -2   7   2     1126.21     1048.11      7.74 o 
  -1   7   2      589.02      573.20      5.16 o 
   0   7   2     2981.53     2935.60     18.98 o 
   1   7   2     8226.01     8660.35     51.20 o 
   2   7   2       44.85       40.32      2.04 o 
   3   7   2     2573.96     2594.19     23.86 o 
   4   7   2      729.91      765.37     11.28 o 
   5   7   2       35.37       31.52     13.51 o 
   6   7   2      259.03      298.76     25.81 o 
  -6   8   2       43.79       54.78     23.50 o 
  -5   8   2      491.41      545.76     14.47 o 
  -4   8   2      263.13      276.33     10.95 o 
  -3   8   2      568.33      564.54     13.10 o 
  -2   8   2       22.53       20.88      2.46 o 
  -1   8   2       49.86       60.42      2.21 o 
   0   8   2     3643.64     3419.05     20.91 o 
   1   8   2     3479.12     3626.64     22.06 o 
   2   8   2     7486.51     7131.09     41.52 o 
   3   8   2      196.07      185.97      8.60 o 
   4   8   2      342.84      380.07     18.42 o 
   5   8   2      678.19      773.15     18.05 o 
   6   8   2       76.52       92.43     39.38 o 
  -6   9   2       26.89       34.71     21.84 o 
  -5   9   2        6.47        8.37      7.80 o 
  -4   9   2       12.05       13.51      6.13 o 
  -3   9   2      594.51      655.89     13.04 o 
  -2   9   2     9509.81     9196.64     71.36 o 
  -1   9   2     1883.93     1833.11     12.72 o 
   0   9   2      346.74      367.03      4.90 o 
   1   9   2     9636.45     9890.87     61.89 o 
   2   9   2      177.27      180.53      6.35 o 
   3   9   2      438.49      433.20      8.34 o 
   4   9   2     1771.00     1730.49     39.52 o 
   5   9   2       12.11        9.03     16.59 o 
   6   9   2      231.77      236.66     38.72 o 
  -6  10   2        1.95        0.85     17.87 o 
  -5  10   2      139.54      133.88     17.90 o 
  -4  10   2      922.73      956.22     12.94 o 
  -3  10   2      681.68      651.88     13.83 o 
  -2  10   2     1158.44     1100.62      9.53 o 
  -1  10   2      661.78      648.11      7.60 o 
   0  10   2     4610.53     4410.56     26.69 o 
   1  10   2      293.37      268.74      6.56 o 
   2  10   2      837.00      828.04      9.79 o 
   3  10   2      627.33      600.71     13.09 o 
   4  10   2       17.34       22.63      8.01 o 
   5  10   2       40.09       26.83      9.61 o 
   6  10   2       22.12       21.57     24.16 o 
  -6  11   2        3.85        9.71     17.21 o 
  -5  11   2      215.56      183.41     21.70 o 
  -4  11   2        7.19       15.10      8.61 o 
  -3  11   2       30.15       39.00     12.47 o 
  -2  11   2     2200.43     2290.93     18.32 o 
  -1  11   2      780.50      803.35      8.73 o 
   0  11   2      128.45      178.75      6.29 o 
   1  11   2     8026.81     8257.30     60.07 o 
   2  11   2      645.33      727.80      9.47 o 
   3  11   2       13.09       -0.02      5.17 o 
   4  11   2       36.98       46.14     14.24 o 
   5  11   2       48.25       40.71     13.96 o 
   6  11   2       24.53       34.16     14.72 o 
  -6  12   2      194.52      182.39     34.08 o 
  -5  12   2      420.00      446.03     17.10 o 
  -4  12   2      503.45      480.97     15.69 o 
  -3  12   2     9011.78     9042.33     99.85 o 
  -2  12   2     1060.42     1113.41     10.92 o 
  -1  12   2     2988.33     2624.32     25.40 o 
   0  12   2     6782.61     6799.30     61.22 o 
   1  12   2      189.78      250.63     15.42 o 
   2  12   2     3449.28     3428.21     27.82 o 
   3  12   2      783.52      708.78     10.33 o 
   4  12   2        7.51        6.61     13.57 o 
   5  12   2      917.01      962.64     21.66 o 
   6  12   2      109.23      121.67     14.53 o 
  -6  13   2       62.99       75.83     15.20 o 
  -5  13   2      100.90       91.54     10.24 o 
  -4  13   2      421.96      469.54     30.19 o 
  -3  13   2       70.11       55.71      6.49 o 
  -2  13   2      384.02      364.44     14.93 o 
  -1  13   2     2263.33     2296.84     22.91 o 
   0  13   2        5.78        3.81      4.30 o 
   1  13   2      747.80      604.16     10.17 o 
   2  13   2     1431.60     1339.06     15.63 o 
   3  13   2       26.99        5.13      7.69 o 
   4  13   2      334.95      326.31     22.61 o 
   5  13   2      177.11      153.41     15.48 o 
   6  13   2       28.54       31.78     13.41 o 
  -6  14   2        2.17       19.97     14.01 o 
  -5  14   2        2.39       -5.65     10.31 o 
  -4  14   2       41.55       39.38      9.11 o 
  -3  14   2      126.28      128.07      8.77 o 
  -2  14   2       16.03        7.57      4.76 o 
  -1  14   2       95.59       64.94      4.96 o 
   0  14   2     1428.21     1478.52     16.63 o 
   1  14   2      121.22      107.36      5.21 o 
   2  14   2       19.47       10.78      4.92 o 
   3  14   2     1350.65     1285.37     15.30 o 
   4  14   2       97.75       99.16     26.55 o 
   5  14   2      180.04      150.26     25.73 o 
   6  14   2        5.20        0.97     17.09 o 
  -6  15   2        8.91       38.03     12.54 o 
  -5  15   2        2.69       20.10     13.05 o 
  -4  15   2       42.03       52.88     12.34 o 
  -3  15   2     1476.11     1450.86     16.48 o 
  -2  15   2       89.60      109.79      5.69 o 
  -1  15   2      756.90      716.39     11.58 o 
   0  15   2      278.66      255.83      8.85 o 
   1  15   2      293.36      298.59      9.59 o 
   2  15   2      545.52      560.39     11.31 o 
   3  15   2     1828.73     1766.66     19.07 o 
   4  15   2       64.46       66.44     13.82 o 
   5  15   2      135.97      135.34     17.08 o 
   6  15   2       40.97       52.87     23.42 o 
  -6  16   2      176.55      214.45     14.09 o 
  -5  16   2      228.73      278.11     36.32 o 
  -4  16   2        1.62       14.17      9.98 o 
  -3  16   2       36.94       51.85     10.04 o 
  -2  16   2     1808.53     1930.38     20.93 o 
  -1  16   2      124.37       90.98      5.63 o 
   0  16   2      905.55      834.84     12.73 o 
   1  16   2        0.89       -4.84      5.12 o 
   2  16   2     3140.97     3130.12     30.85 o 
   3  16   2        8.49        8.34      5.71 o 
   4  16   2       66.08       72.26     15.32 o 
   5  16   2      394.08      492.50     20.94 o 
  -5  17   2      258.65      247.75     17.89 o 
  -4  17   2      694.44      779.06     20.42 o 
  -3  17   2       10.25        3.38      6.94 o 
  -2  17   2     8610.86     8515.48     76.85 o 
  -1  17   2      444.20      415.80     14.62 o 
   0  17   2      193.95      139.65      6.29 o 
   1  17   2     2166.80     2106.74     22.50 o 
   2  17   2        9.16        2.42      6.02 o 
   3  17   2       82.96       82.76      8.35 o 
   4  17   2      796.36      829.46     21.55 o 
   5  17   2       13.34       12.42     15.56 o 
  -5  18   2      113.95      157.29     13.18 o 
  -4  18   2       48.95       61.65     11.13 o 
  -3  18   2      215.23      207.93      7.71 o 
  -2  18   2      277.28      368.71     11.42 o 
  -1  18   2       24.81       19.45      6.03 o 
   0  18   2       40.90       23.71      5.87 o 
   1  18   2      377.69      362.06     11.24 o 
   2  18   2      107.66       81.86      6.59 o 
   3  18   2      196.51      156.29      7.18 o 
   4  18   2       92.27       80.30     21.32 o 
   5  18   2       15.43       -6.93     29.56 o 
  -5  19   2        0.90       19.04     12.91 o 
  -4  19   2       45.32       58.58     17.24 o 
  -3  19   2      125.33      129.52      7.04 o 
  -2  19   2     2684.77     2713.31     28.20 o 
  -1  19   2       18.50       10.08      6.27 o 
   0  19   2       38.29       27.18      6.29 o 
   1  19   2      752.86      723.32     13.48 o 
   2  19   2        1.90       -1.89      6.59 o 
   3  19   2      130.72      114.33     16.34 o 
   4  19   2        2.99        1.51     11.79 o 
   5  19   2       21.34       22.29     13.64 o 
  -5  20   2       16.34       42.50     20.24 o 
  -4  20   2        2.96       19.02     11.98 o 
  -3  20   2      336.90      328.40     14.44 o 
  -2  20   2       11.88        6.73      6.83 o 
  -1  20   2      436.21      410.65     12.41 o 
   0  20   2     1547.69     1538.84     19.27 o 
   1  20   2      343.81      323.43     11.98 o 
   2  20   2     2852.71     2988.98     32.48 o 
   3  20   2      423.27      425.12     15.38 o 
   4  20   2       52.16       73.19     17.85 o 
   5  20   2       38.97       64.45     14.50 o 
  -5  21   2       95.69      112.58     14.74 o 
  -4  21   2      167.47      163.98     15.01 o 
  -3  21   2        0.29        3.81      8.67 o 
  -2  21   2      108.41       72.34      7.58 o 
  -1  21   2     1343.71     1486.54     20.46 o 
   0  21   2      153.38      121.93      7.44 o 
   1  21   2      785.44      717.32     15.44 o 
   2  21   2      760.25      783.98     17.68 o 
   3  21   2      410.87      443.58     15.98 o 
   4  21   2      430.88      488.91     21.57 o 
   5  21   2       54.14       63.50     22.78 o 
  -5  22   2        4.56       23.66     14.10 o 
  -4  22   2       72.33       85.56     13.36 o 
  -3  22   2      714.80      732.96     34.72 o 
  -2  22   2      125.39      107.84      8.01 o 
  -1  22   2     3302.89     3248.12     33.34 o 
   0  22   2      389.08      417.33     13.15 o 
   1  22   2        2.95       -9.17      9.17 o 
   2  22   2      309.07      291.51     11.61 o 
   3  22   2      236.40      208.11     13.56 o 
   4  22   2       76.77      100.85     23.81 o 
   5  22   2      149.91      212.54     43.68 o 
  -4  23   2        0.63       25.53     13.80 o 
  -3  23   2       95.72       90.06     12.63 o 
  -2  23   2      106.34       97.61      8.41 o 
  -1  23   2       14.45       41.94     10.99 o 
   0  23   2       48.46       54.65      7.94 o 
   1  23   2       85.90       60.53      8.02 o 
   2  23   2       94.50       92.42      8.50 o 
   3  23   2      230.79      222.49     14.40 o 
   4  23   2        1.39       28.16     15.53 o 
  -4  24   2      101.32      143.72     14.90 o 
  -3  24   2      148.59      165.72     31.26 o 
  -2  24   2      189.97      200.49      9.43 o 
  -1  24   2      371.31      379.45     13.80 o 
   0  24   2      216.54      217.29      9.27 o 
   1  24   2       87.36       75.95      8.52 o 
   2  24   2      396.92      438.15     14.68 o 
   3  24   2       18.75       28.55     13.11 o 
   4  24   2       23.98       41.19     14.71 o 
  -4  25   2       15.94       40.53     14.67 o 
  -3  25   2      100.22      110.75     13.76 o 
  -2  25   2      362.18      362.46     14.38 o 
  -1  25   2       18.66        3.95      8.43 o 
   0  25   2      291.48      247.65     11.59 o 
   1  25   2      555.76      594.00     15.35 o 
   2  25   2       81.31       83.16      9.17 o 
   3  25   2       34.16       56.52     14.01 o 
   4  25   2       19.83       25.12     14.91 o 
  -4  26   2        8.69       19.35     15.11 o 
  -3  26   2      109.50       79.19     20.02 o 
  -2  26   2      157.02      197.38     10.89 o 
  -1  26   2       10.88        8.55      8.75 o 
   0  26   2       38.62       44.44      9.18 o 
   1  26   2        3.51       10.26      8.93 o 
   2  26   2       30.27       41.81      9.43 o 
   3  26   2      195.68      196.71     15.38 o 
   4  26   2       11.53       30.16     15.38 o 
  -3  27   2        4.38        2.79     28.05 o 
  -2  27   2        0.55       20.14      9.33 o 
  -1  27   2       18.02       17.51      9.26 o 
   0  27   2      482.05      457.80     15.69 o 
   1  27   2        2.76        7.97      9.18 o 
   2  27   2       69.72       81.81     10.01 o 
   3  27   2       12.46       34.74     14.72 o 
  -3  28   2       74.37       59.99     15.54 o 
  -2  28   2        6.12       11.36     11.45 o 
  -1  28   2       64.68       61.01      9.84 o 
   0  28   2      185.54      180.78     10.50 o 
   1  28   2       10.23       18.63      9.76 o 
   2  28   2      128.96      149.21     12.60 o 
   3  28   2       79.49       93.11     17.68 o 
  -3  29   2        0.01       13.57     15.38 o 
  -2  29   2      111.50      126.59     12.86 o 
  -1  29   2      252.43      271.49     11.41 o 
   0  29   2      151.05      148.52     13.95 o 
   1  29   2      283.19      343.53     27.03 o 
   2  29   2       15.85       38.87     17.12 o 
   3  29   2       12.54       10.71     27.11 o 
  -2  30   2      111.37      170.88     13.50 o 
  -1  30   2        8.06       25.26     10.34 o 
   0  30   2       19.48       51.70     10.42 o 
   1  30   2       12.85       19.21     10.50 o 
   2  30   2        1.95       21.80     15.67 o 
  -2  31   2      216.08      216.74     17.32 o 
  -1  31   2        1.45       36.52     10.75 o 
   0  31   2        6.21       14.65     10.67 o 
   1  31   2       41.58       78.41     11.24 o 
   2  31   2       67.95      109.84     16.85 o 
  -1  32   2        5.65       41.40     11.24 o 
   0  32   2       16.14       32.75     11.24 o 
   1  32   2        2.02       35.91     11.41 o 
  -7   1   3       43.84       35.08     64.86 o 
  -6   1   3       60.17       67.22     39.06 o 
  -5   1   3      414.82      483.08     41.11 o 
  -4   1   3     1691.66     1773.77     54.75 o 
  -3   1   3        7.50       -4.62     17.08 o 
  -2   1   3     2390.73     2185.44     70.49 o 
  -1   1   3      773.25      770.10      8.56 o 
   0   1   3     1437.09     1516.62     11.62 o 
   1   1   3     3801.45     4086.23     23.77 o 
   2   1   3      380.46      392.54      6.26 o 
   3   1   3     3767.02     3863.50     32.56 o 
   4   1   3     1919.50     1761.97     17.15 o 
   5   1   3       17.25      -10.78     16.05 o 
   6   1   3       81.24      103.25     56.26 o 
  -7   2   3       32.61       47.65     65.52 o 
  -6   2   3      220.55      270.03     59.57 o 
  -5   2   3      251.55      322.27     33.91 o 
  -4   2   3      250.64      310.24     27.60 o 
  -3   2   3     2820.03     2695.98     68.09 o 
  -2   2   3     1303.37     1240.31     15.05 o 
  -1   2   3    33975.14    34480.57    303.11 o 
   1   2   3     2866.92     2910.56     28.53 o 
   2   2   3     4086.95     3971.84     37.39 o 
   3   2   3      989.76      963.33     10.59 o 
   4   2   3       18.46        7.70      9.82 o 
   5   2   3      636.79      626.92     26.48 o 
   6   2   3        8.35       -4.63     54.93 o 
  -7   3   3       79.65       95.30     64.86 o 
  -6   3   3        2.98       13.24     54.93 o 
  -5   3   3      667.44      717.43     62.87 o 
  -4   3   3      582.50      586.49     35.95 o 
  -3   3   3       74.89       61.61     17.77 o 
  -2   3   3     3210.52     3070.07     25.61 o 
  -1   3   3    31067.88    31404.81    199.13 o 
   0   3   3     2893.22     2856.94     18.25 o 
   1   3   3    65032.16    66183.85   2045.08 o 
   2   3   3      262.40      278.83      5.03 o 
   3   3   3     1072.76     1005.62     11.98 o 
   4   3   3     2332.53     2385.41     25.44 o 
   5   3   3      168.91      142.97     24.33 o 
   6   3   3       39.84       61.55     58.24 o 
  -6   4   3       26.60        1.32     54.27 o 
  -5   4   3       10.41       25.81     43.68 o 
  -4   4   3      396.94      370.56     35.08 o 
  -3   4   3      747.65      644.30     44.54 o 
  -2   4   3      655.08      729.15      9.48 o 
  -1   4   3      186.76      167.62      3.28 o 
   0   4   3     5440.78     5906.24     37.20 o 
   1   4   3       14.14       16.91      1.64 o 
   2   4   3     1272.07     1333.37      9.82 o 
   3   4   3       67.13       85.12      3.76 o 
   4   4   3      128.63      127.20      6.17 o 
   5   4   3      149.47      123.77     13.26 o 
   6   4   3        9.23        4.78     13.51 o 
  -6   5   3       19.44       37.06     54.27 o 
  -5   5   3      301.08      329.03     23.83 o 
  -4   5   3      241.92      231.29     18.18 o 
  -3   5   3      877.46      905.04      9.64 o 
  -2   5   3     1166.08     1314.06     12.71 o 
  -1   5   3    18113.70    18486.46    115.56 o 
   0   5   3      500.58      498.76      5.53 o 
   1   5   3      264.71      213.36      3.92 o 
   2   5   3        2.27       -1.79      1.79 o 
   3   5   3     1431.68     1451.07     14.87 o 
   4   5   3      907.64      992.83     12.72 o 
   5   5   3       58.81       62.96     12.19 o 
   6   5   3      127.60      142.40     14.77 o 
  -6   6   3      505.42      558.59     69.49 o 
  -5   6   3       93.26       74.35     25.15 o 
  -4   6   3      646.71      650.06      9.32 o 
  -3   6   3     4584.81     4410.09     38.12 o 
  -2   6   3      590.26      577.00      6.32 o 
  -1   6   3     8095.82     8023.36     50.13 o 
   0   6   3    13146.66    13713.78     86.40 o 
   1   6   3     1851.57     1899.43     12.90 o 
   2   6   3     4101.37     4131.11     32.50 o 
   3   6   3     1374.49     1166.11     13.07 o 
   4   6   3      435.94      440.13      9.90 o 
   5   6   3      932.48     1027.17     19.80 o 
   6   6   3        0.89        1.06     14.13 o 
  -6   7   3        1.41       31.77     54.93 o 
  -5   7   3      226.13      210.47     29.48 o 
  -4   7   3      659.83      611.08      9.41 o 
  -3   7   3      258.14      256.89      9.95 o 
  -2   7   3     1263.53     1131.84     12.76 o 
  -1   7   3      827.40      796.24      6.67 o 
   0   7   3     4449.25     4406.01     26.47 o 
   1   7   3     2260.84     2361.45     16.83 o 
   2   7   3      765.37      767.13      6.79 o 
   3   7   3     1808.41     1748.34     17.65 o 
   4   7   3      255.20      241.50      9.74 o 
   5   7   3      171.15      156.79     24.51 o 
   6   7   3      107.18      104.28     17.21 o 
  -6   8   3       30.03       44.34     56.92 o 
  -5   8   3        5.79        5.38      7.35 o 
  -4   8   3      284.59      300.73      8.29 o 
  -3   8   3      765.38      773.39     10.46 o 
  -2   8   3      157.07       56.90      5.43 o 
  -1   8   3      771.83      838.80      6.74 o 
   0   8   3     6606.80     6577.32     41.42 o 
   1   8   3      363.97      387.94      5.28 o 
   2   8   3     2265.50     2241.98     16.04 o 
   3   8   3     1174.30     1159.96     13.61 o 
   4   8   3        9.14        3.83     12.82 o 
   5   8   3      109.18      106.57     19.65 o 
   6   8   3      100.88      104.96     15.99 o 
  -6   9   3       45.84       49.33     28.13 o 
  -5   9   3        0.79        1.69      8.65 o 
  -4   9   3      778.06      820.35     16.78 o 
  -3   9   3     1670.39     1771.28     22.39 o 
  -2   9   3      286.45      181.49      5.64 o 
  -1   9   3     2369.65     2526.08     15.96 o 
   0   9   3      188.94      173.91      4.63 o 
   1   9   3      326.25      326.31      6.02 o 
   2   9   3     1690.22     1709.70     14.13 o 
   3   9   3      229.35      173.98     12.74 o 
   4   9   3     1121.74     1223.57     20.97 o 
   5   9   3       19.13       26.92     12.84 o 
   6   9   3        1.89       -2.49     11.01 o 
  -6  10   3      146.06      136.51     16.22 o 
  -5  10   3       28.03       22.80      8.26 o 
  -4  10   3       53.63       47.53      5.05 o 
  -3  10   3      580.41      601.59     11.15 o 
  -2  10   3     2931.74     3065.00     22.86 o 
  -1  10   3       42.55       25.16      2.92 o 
   0  10   3    17728.53    17589.08    128.36 o 
   1  10   3      562.42      536.31      9.98 o 
   2  10   3      458.77      369.43     14.93 o 
   3  10   3      871.20      936.27     13.09 o 
   4  10   3      869.55      957.64     19.44 o 
   5  10   3      498.98      518.12     19.48 o 
   6  10   3        2.63       -3.79     11.46 o 
  -6  11   3        3.52        4.11     19.86 o 
  -5  11   3      532.93      499.40     16.44 o 
  -4  11   3       90.39       74.11     11.70 o 
  -3  11   3     1078.09      981.29     13.94 o 
  -2  11   3     2052.71     1785.30     14.99 o 
  -1  11   3     3429.14     3616.79     30.01 o 
   0  11   3    12615.83    12688.89    112.67 o 
   1  11   3    18845.37    18943.73    169.01 o 
   2  11   3      498.82      463.47      8.26 o 
   3  11   3     1589.75     1499.93     23.43 o 
   4  11   3     1602.02     1656.96     25.95 o 
   5  11   3        2.58       -5.30     10.07 o 
   6  11   3      123.90      144.53     24.86 o 
  -6  12   3       10.91        6.62     15.35 o 
  -5  12   3       23.72       34.92     16.65 o 
  -4  12   3        5.03        4.79      8.02 o 
  -3  12   3     1529.29     1427.78     14.17 o 
  -2  12   3      245.42      253.01      7.30 o 
  -1  12   3      119.31       87.37      4.54 o 
   0  12   3     1180.94     1231.36     14.31 o 
   1  12   3      297.50      322.72     10.22 o 
   2  12   3      268.93      279.96     10.99 o 
   3  12   3      175.39      133.97      6.92 o 
   4  12   3      573.40      569.04     27.18 o 
   5  12   3      211.46      171.07     12.09 o 
   6  12   3        2.47       -5.12     22.11 o 
  -6  13   3       35.64       44.05     12.70 o 
  -5  13   3       18.31       39.30     16.63 o 
  -4  13   3       68.66       50.31      8.90 o 
  -3  13   3        0.86       14.17      5.83 o 
  -2  13   3     1071.47      987.41     13.47 o 
  -1  13   3      152.38      145.95      5.12 o 
   0  13   3     1239.26     1232.52     14.55 o 
   1  13   3       29.33       27.44      4.68 o 
   2  13   3      579.77      536.84     10.56 o 
   3  13   3      310.54      205.14     14.89 o 
   4  13   3       14.20       14.95     18.94 o 
   5  13   3       53.80       46.29     21.83 o 
   6  13   3        9.26        4.44     13.01 o 
  -6  14   3       48.22       55.10     13.14 o 
  -5  14   3      281.74      324.78     17.55 o 
  -4  14   3       12.69       12.54      9.09 o 
  -3  14   3     2328.11     2349.33     22.90 o 
  -2  14   3     1339.07     1347.06     15.87 o 
  -1  14   3      418.96      358.55      9.16 o 
   0  14   3      785.55      781.07     11.74 o 
   1  14   3      696.55      742.25     11.66 o 
   2  14   3     1356.53     1339.76     16.12 o 
   3  14   3      866.62      785.53     21.65 o 
   4  14   3       32.71       27.14     10.01 o 
   5  14   3      198.62      237.09     31.48 o 
   6  14   3        7.18        7.70     13.25 o 
  -6  15   3        4.14       14.10     12.08 o 
  -5  15   3      124.02      126.09     18.64 o 
  -4  15   3       59.65       64.68     14.24 o 
  -3  15   3        1.08       -5.04      5.04 o 
  -2  15   3      735.02      652.85     11.45 o 
  -1  15   3     1778.52     1972.93     20.93 o 
   0  15   3     1264.55     1090.33     14.22 o 
   1  15   3     2103.00     2023.56     21.51 o 
   2  15   3        4.05       -5.42      5.42 o 
   3  15   3      171.18      161.77      9.16 o 
   4  15   3      217.19      187.17     29.61 o 
   5  15   3        7.44       11.18     13.74 o 
  -6  16   3        5.69       27.52     12.98 o 
  -5  16   3       17.01       31.37     11.39 o 
  -4  16   3      203.34      193.46     18.20 o 
  -3  16   3       37.19       31.17      7.82 o 
  -2  16   3      189.73      146.90      6.35 o 
  -1  16   3      963.45      989.56     13.81 o 
   0  16   3     3487.47     3558.15     34.33 o 
   1  16   3      275.51      280.16     11.21 o 
   2  16   3      673.72      624.36     12.22 o 
   3  16   3     1131.56     1104.34     15.02 o 
   4  16   3        4.20       -4.07     10.89 o 
   5  16   3       20.28       21.66     27.88 o 
  -6  17   3       40.48      121.12     64.20 o 
  -5  17   3        7.30       18.34     11.84 o 
  -4  17   3        3.45       -8.23     10.46 o 
  -3  17   3        7.12       -5.71      5.71 o 
  -2  17   3      383.68      311.19     10.88 o 
  -1  17   3      150.16      136.98      6.37 o 
   0  17   3      439.04      437.29     10.91 o 
   1  17   3      168.41      153.10      6.62 o 
   2  17   3      845.10      797.73     17.29 o 
   3  17   3       10.61       -6.05      6.05 o 
   4  17   3        2.45       -7.53     11.33 o 
   5  17   3       17.61       17.32     21.40 o 
  -5  18   3        1.74        9.27     22.00 o 
  -4  18   3      240.87      217.12     28.70 o 
  -3  18   3      537.16      494.76     11.90 o 
  -2  18   3        1.26       13.59      6.22 o 
  -1  18   3      207.23      162.18      6.78 o 
   0  18   3     1891.20     1807.58     20.52 o 
   1  18   3      658.43      602.04     12.47 o 
   2  18   3       98.88       95.95      6.85 o 
   3  18   3        7.04        1.25      8.20 o 
   4  18   3      288.38      256.02     20.25 o 
   5  18   3       56.73       47.96     18.01 o 
  -5  19   3       16.79       25.49     13.80 o 
  -4  19   3      630.55      684.95     21.05 o 
  -3  19   3       53.21       65.03      6.85 o 
  -2  19   3      684.36      639.61     13.12 o 
  -1  19   3       17.86        3.31      6.37 o 
   0  19   3      138.97      115.52      6.95 o 
   1  19   3     1150.88     1181.29     16.61 o 
   2  19   3        9.89        6.56      6.85 o 
   3  19   3      127.97      131.70     10.32 o 
   4  19   3      581.43      619.54     21.26 o 
   5  19   3        0.69       11.87     17.17 o 
  -5  20   3       25.96       48.00     13.41 o 
  -4  20   3      124.06      115.66     12.44 o 
  -3  20   3       71.46       54.64      9.95 o 
  -2  20   3        0.56       -6.85      6.85 o 
  -1  20   3      556.51      480.35     12.55 o 
   0  20   3      110.95       95.77      7.19 o 
   1  20   3       95.65       86.04      7.28 o 
   2  20   3      353.66      313.93     11.26 o 
   3  20   3        7.65        1.29      8.60 o 
   4  20   3        2.91       12.29     15.06 o 
   5  20   3       63.20       91.17     19.54 o 
  -5  21   3        0.01       28.07     13.89 o 
  -4  21   3       41.50       46.91     15.31 o 
  -3  21   3       46.67       49.41      9.04 o 
  -2  21   3      136.63       86.18      7.68 o 
  -1  21   3      484.06      506.18     13.29 o 
   0  21   3        5.73        2.15      6.95 o 
   1  21   3       62.99       48.24      7.44 o 
   2  21   3       30.17       25.43      7.58 o 
   3  21   3       60.16       38.36     17.17 o 
   4  21   3       49.05       47.78     13.58 o 
   5  21   3       16.50       35.55     15.87 o 
  -5  22   3       12.67       70.68     23.12 o 
  -4  22   3       27.14       51.43     13.14 o 
  -3  22   3        5.18        5.29     11.77 o 
  -2  22   3       38.67       36.66      7.77 o 
  -1  22   3      119.93      114.76      8.10 o 
   0  22   3      120.40      129.92      7.94 o 
   1  22   3        3.45       -7.44      7.44 o 
   2  22   3      662.96      670.07     15.10 o 
   3  22   3        0.76       12.34     12.20 o 
   4  22   3      106.81      125.53     21.89 o 
  -5  23   3        1.36       53.61     60.23 o 
  -4  23   3      331.46      388.10     21.24 o 
  -3  23   3        0.32       -3.08     18.67 o 
  -2  23   3      180.35      156.82      8.75 o 
  -1  23   3      216.59      287.10     15.13 o 
   0  23   3        6.89       -1.65      7.61 o 
   1  23   3      370.07      390.39     13.71 o 
   2  23   3        5.31        6.67      8.22 o 
   3  23   3      126.40      154.26     13.98 o 
   4  23   3       74.50       78.05     16.99 o 
  -4  24   3       32.86       77.29     14.26 o 
  -3  24   3       20.63       10.42     17.43 o 
  -2  24   3       24.29       25.88      8.34 o 
  -1  24   3      161.92      138.61      8.85 o 
   0  24   3      562.35      570.75     14.79 o 
   1  24   3      103.06       93.08      8.68 o 
   2  24   3        9.06       10.69      8.51 o 
   3  24   3      264.90      268.73     22.47 o 
   4  24   3        0.15       14.05     14.89 o 
  -4  25   3        1.52       24.58     14.69 o 
  -3  25   3       18.03       -2.47     23.20 o 
  -2  25   3        1.55       -2.77      8.58 o 
  -1  25   3       17.87       30.74      8.52 o 
   0  25   3      847.86      867.58     16.87 o 
   1  25   3       74.83       84.92      9.01 o 
   2  25   3      119.91      121.01      9.41 o 
   3  25   3        6.25        7.91     13.56 o 
   4  25   3       26.98       57.63     15.80 o 
  -4  26   3       25.30       35.04     14.87 o 
  -3  26   3      132.11      115.90     14.46 o 
  -2  26   3        5.13       11.33      9.08 o 
  -1  26   3      105.90      105.51      9.25 o 
   0  26   3     1541.16     1634.31     22.16 o 
   1  26   3       61.72       42.91      9.18 o 
   2  26   3       33.57       33.57      9.48 o 
   3  26   3      295.34      279.77     16.27 o 
  -3  27   3        3.69      -18.28     32.54 o 
  -2  27   3       97.83      102.71      9.82 o 
  -1  27   3       21.15       18.89      9.34 o 
   0  27   3       47.20       59.73      9.43 o 
   1  27   3      303.20      279.38     10.99 o 
   2  27   3       23.31       38.22      9.66 o 
   3  27   3      194.60      194.09     16.07 o 
  -3  28   3       73.98       90.25     25.84 o 
  -2  28   3        2.76       18.27     11.45 o 
  -1  28   3       75.80       83.85     10.35 o 
   0  28   3      135.74      156.19     10.42 o 
   1  28   3       48.12       56.38     10.00 o 
   2  28   3      148.10      194.27     12.85 o 
   3  28   3        2.99        3.64     15.40 o 
  -3  29   3        1.16       22.55     21.05 o 
  -2  29   3       98.99       96.75     12.60 o 
  -1  29   3       17.08       32.57     10.09 o 
   0  29   3       91.73      108.55     10.50 o 
   1  29   3        0.15        4.14     10.16 o 
   2  29   3      191.06      219.21     13.61 o 
  -2  30   3        3.25       45.41     12.73 o 
  -1  30   3      135.12      134.41     11.17 o 
   0  30   3       23.73       49.28     10.42 o 
   1  30   3      101.33      112.69     12.23 o 
   2  30   3        3.74       15.36     15.67 o 
  -2  31   3       61.07       80.82     16.61 o 
  -1  31   3       54.11       95.49     11.24 o 
   0  31   3       31.98       49.48     10.83 o 
   1  31   3       49.86       67.66     11.17 o 
  -1  32   3        5.76       23.86     11.08 o 
   0  32   3       79.67      112.70     11.66 o 
  -6   0   4       41.37       51.62     54.27 o 
  -4   0   4      771.78      808.10     56.26 o 
  -3   0   4      863.28      720.74     45.67 o 
  -2   0   4        1.24       -3.88      3.88 o 
  -1   0   4    10655.23    11130.71     90.72 o 
   0   0   4      251.50      283.54      5.36 o 
   1   0   4     5850.44     5717.68     46.76 o 
   2   0   4    12272.58    12101.90    114.38 o 
   3   0   4     1315.00     1365.33     20.27 o 
   4   0   4      832.46      811.69     16.17 o 
   5   0   4      285.02      248.53     37.39 o 
  -7   1   4       11.36      -15.88     64.86 o 
  -6   1   4       70.72       38.03     38.61 o 
  -5   1   4      388.67      494.52     42.11 o 
  -4   1   4     1046.58     1046.47     42.09 o 
  -3   1   4      305.81      288.49     25.95 o 
  -2   1   4    10328.73    10195.18     82.91 o 
  -1   1   4     7060.22     7600.57     54.98 o 
   0   1   4      387.84      323.26      5.66 o 
   1   1   4     1514.90     1695.06     11.55 o 
   2   1   4     1575.20     1572.96     14.99 o 
   3   1   4      915.25      860.93     10.34 o 
   4   1   4      802.16      780.74     14.80 o 
   5   1   4      381.92      383.17     14.57 o 
   6   1   4      142.10      124.27     28.79 o 
  -7   2   4        1.48       14.56     63.54 o 
  -6   2   4        6.77        7.28     54.93 o 
  -5   2   4        8.85       42.75     30.88 o 
  -4   2   4      321.84      382.19     34.12 o 
  -3   2   4        0.92       -2.97      2.97 o 
  -2   2   4      273.51      303.02     18.60 o 
  -1   2   4     1019.37     1122.85      7.46 o 
   0   2   4    10990.25    11943.16     75.40 o 
   1   2   4     6328.13     6514.98     45.74 o 
   2   2   4      764.27      697.98     10.53 o 
   3   2   4      213.96      174.43      6.51 o 
   4   2   4        0.15       -4.29      4.29 o 
   5   2   4        3.71       -8.28      8.28 o 
   6   2   4       49.66       47.49     29.12 o 
  -7   3   4       12.69       19.19     63.54 o 
  -6   3   4       26.11       24.49     54.93 o 
  -5   3   4        6.39       24.49     43.68 o 
  -4   3   4       46.28       63.87     23.40 o 
  -3   3   4       46.24       33.61      3.19 o 
  -2   3   4       28.56       22.70      2.91 o 
  -1   3   4      569.34      574.59      4.99 o 
   0   3   4      207.09       81.46      2.84 o 
   1   3   4       88.53      129.70      2.98 o 
   2   3   4        9.10       -1.82      1.82 o 
   3   3   4     1269.95     1157.64     18.08 o 
   4   3   4      140.01      122.64     10.11 o 
   5   3   4       14.55       14.49      9.19 o 
   6   3   4       71.59      100.80     14.74 o 
  -6   4   4       17.21       74.79     55.59 o 
  -5   4   4      149.06      177.37     46.33 o 
  -4   4   4       22.34       25.30     20.47 o 
  -3   4   4     1962.03     1862.09     17.05 o 
  -2   4   4     1742.63     1732.91     18.35 o 
  -1   4   4     2560.70     2455.25     15.63 o 
   0   4   4     2294.99     2664.35     17.34 o 
   1   4   4      788.66      694.00      5.91 o 
   2   4   4     5093.28     5109.99     31.57 o 
   3   4   4     2990.26     3012.95     27.27 o 
   4   4   4     1149.23     1183.14     17.85 o 
   5   4   4      182.50      189.15     16.10 o 
   6   4   4        0.16        2.79     14.12 o 
  -6   5   4        7.93        9.27     54.27 o 
  -5   5   4      366.23      358.02     19.52 o 
  -4   5   4      207.57      200.25     13.80 o 
  -3   5   4      771.66      734.13      8.82 o 
  -2   5   4       65.47       36.93      2.07 o 
  -1   5   4      792.11      708.95      5.99 o 
   0   5   4       88.39      134.24      3.48 o 
   1   5   4       71.55       61.55      2.16 o 
   2   5   4      502.85      610.55      5.95 o 
   3   5   4     2029.14     1953.85     19.02 o 
   4   5   4      941.01      926.08     12.78 o 
   5   5   4       21.58       14.72     14.78 o 
   6   5   4      141.24      140.65     15.99 o 
  -6   6   4        9.86       80.08     56.92 o 
  -5   6   4      339.08      317.18     23.50 o 
  -4   6   4       76.34       54.36      7.20 o 
  -3   6   4      220.07      206.53      9.33 o 
  -2   6   4     5978.22     6383.33     49.26 o 
  -1   6   4     1008.21     1051.02      7.98 o 
   0   6   4      227.73      202.93      4.32 o 
   1   6   4      185.88      126.51      3.45 o 
   2   6   4     3328.33     3452.83     21.93 o 
   3   6   4        5.29       -3.98      3.98 o 
   4   6   4       18.51        6.99      4.93 o 
   5   6   4      144.52      124.70     15.20 o 
   6   6   4        1.50       17.31     14.89 o 
  -6   7   4       53.13       31.77     55.59 o 
  -5   7   4      109.98      122.56     18.69 o 
  -4   7   4      268.14      222.78     11.80 o 
  -3   7   4     1429.94     1626.68     16.02 o 
  -2   7   4    10688.72    11207.72     68.36 o 
  -1   7   4       79.07       93.84      4.06 o 
   0   7   4      969.69     1004.95      8.04 o 
   1   7   4     1358.23     1482.06     10.76 o 
   2   7   4     2443.85     2766.10     28.17 o 
   3   7   4      735.58      753.56     11.13 o 
   4   7   4      129.36      122.13     14.74 o 
   5   7   4      267.11      301.44     27.85 o 
   6   7   4      268.56      282.44     27.03 o 
  -6   8   4       71.81      123.10     58.90 o 
  -5   8   4      358.63      362.59     13.45 o 
  -4   8   4      413.65      379.04     11.01 o 
  -3   8   4     1642.97     1679.74     16.71 o 
  -2   8   4     3669.73     4085.53     25.75 o 
  -1   8   4     9093.05     9119.56     57.09 o 
   0   8   4     1563.89     1581.37     10.71 o 
   1   8   4      107.01      176.34      9.08 o 
   2   8   4     6223.26     6024.99     55.41 o 
   3   8   4      495.99      441.78      9.85 o 
   4   8   4       91.78       83.95     12.97 o 
   5   8   4      146.53      161.80     19.27 o 
   6   8   4       15.94       -6.28     14.43 o 
  -6   9   4       12.96       15.88     13.48 o 
  -5   9   4      153.97      169.57     24.30 o 
  -4   9   4      649.60      660.61     13.45 o 
  -3   9   4     2105.48     2177.32     18.69 o 
  -2   9   4     1535.58     1488.96     11.50 o 
  -1   9   4      977.71     1101.81      9.43 o 
   0   9   4      141.73      202.90      6.48 o 
   1   9   4     5759.54     6528.63     47.78 o 
   2   9   4     6377.10     6697.61     47.67 o 
   3   9   4     1513.39     1456.71     18.50 o 
   4   9   4      554.66      531.37     16.37 o 
   5   9   4        9.77       -7.60      9.86 o 
   6   9   4      105.64      109.89     12.39 o 
  -6  10   4      133.02      106.93     27.14 o 
  -5  10   4       78.55       64.50     13.03 o 
  -4  10   4      210.66      178.54      9.38 o 
  -3  10   4      142.49      111.78      4.40 o 
  -2  10   4      358.48      287.61      7.29 o 
  -1  10   4       78.78       56.95      2.92 o 
   0  10   4     1047.59     1050.25     12.57 o 
   1  10   4     2628.42     2966.51     25.22 o 
   2  10   4      530.42      646.80     13.98 o 
   3  10   4     2633.17     2585.04     28.85 o 
   4  10   4      684.81      684.90     17.45 o 
   5  10   4      125.24       89.64     21.91 o 
   6  10   4      162.43      177.21     34.98 o 
  -6  11   4       13.45       29.15     14.73 o 
  -5  11   4       76.10       47.79      9.16 o 
  -4  11   4       25.95        8.58      7.56 o 
  -3  11   4       57.98       45.28      5.58 o 
  -2  11   4       48.63       47.40      3.42 o 
  -1  11   4     1030.12     1073.16     12.74 o 
   0  11   4     3377.41     3348.21     31.44 o 
   1  11   4      705.69      730.38     10.90 o 
   2  11   4      576.92      588.91      9.96 o 
   3  11   4     2961.30     2942.73     32.33 o 
   4  11   4        6.36       17.04      9.35 o 
   5  11   4      228.91      221.92     19.92 o 
   6  11   4      117.85      134.57     19.61 o 
  -6  12   4       22.74       38.92     15.36 o 
  -5  12   4      123.06      114.33     13.46 o 
  -4  12   4        5.06       17.43     12.27 o 
  -3  12   4     1956.91     1908.07     22.20 o 
  -2  12   4     1373.34     1370.29     13.78 o 
  -1  12   4     5016.98     5111.27     46.66 o 
   0  12   4       22.29       15.72      4.30 o 
   1  12   4     1590.81     1536.16     16.95 o 
   2  12   4     4093.37     4211.80     41.55 o 
   3  12   4      742.16      757.95     21.16 o 
   4  12   4     3031.14     3107.80     41.76 o 
   5  12   4      509.93      570.58     27.44 o 
   6  12   4       18.12       16.83     12.80 o 
  -6  13   4       27.09       39.80     11.20 o 
  -5  13   4      217.33      271.36     23.55 o 
  -4  13   4     1363.81     1432.20     23.50 o 
  -3  13   4       85.76      111.65      7.33 o 
  -2  13   4     1449.81     1516.45     16.94 o 
  -1  13   4     2157.73     2303.64     23.08 o 
   0  13   4     1199.39     1091.84     13.56 o 
   1  13   4     2136.48     2120.56     21.84 o 
   2  13   4       33.69       21.64      5.01 o 
   3  13   4     3758.27     3695.29     58.42 o 
   4  13   4      199.34      200.53     25.27 o 
   5  13   4       10.93       21.32     11.65 o 
   6  13   4      136.07      151.31     23.18 o 
  -6  14   4        7.97       15.61     11.95 o 
  -5  14   4       40.52       37.28     10.97 o 
  -4  14   4       11.51       13.12      9.09 o 
  -3  14   4       24.63        9.74      5.31 o 
  -2  14   4        6.80        4.63      5.02 o 
  -1  14   4      615.58      587.93     10.49 o 
   0  14   4       52.81       25.18      6.30 o 
   1  14   4      744.88      740.28     11.91 o 
   2  14   4      346.52      327.92     10.13 o 
   3  14   4       31.46       15.67      5.43 o 
   4  14   4       38.28       18.14     10.45 o 
   5  14   4      138.92      125.31     15.96 o 
  -6  15   4       10.00       19.97     12.09 o 
  -5  15   4       14.33       12.80     13.99 o 
  -4  15   4        1.36       -5.57      9.56 o 
  -3  15   4        4.73       -5.15      5.15 o 
  -2  15   4     1284.31     1201.55     15.11 o 
  -1  15   4       97.81       95.52      5.45 o 
   0  15   4     1171.98     1226.36     15.22 o 
   1  15   4      652.98      689.42     11.99 o 
   2  15   4      299.10      244.72      8.25 o 
   3  15   4      240.51      239.18      9.31 o 
   4  15   4       25.04        4.28     13.19 o 
   5  15   4      163.76      182.54     18.38 o 
  -6  16   4       82.37      103.45     13.26 o 
  -5  16   4       57.37       60.91     11.64 o 
  -4  16   4      106.36       75.48     13.58 o 
  -3  16   4      268.96      296.06     10.05 o 
  -2  16   4      470.20      524.47     11.38 o 
  -1  16   4     2551.24     2563.56     26.06 o 
   0  16   4     2031.03     2164.32     22.83 o 
   1  16   4       55.38       34.39      5.70 o 
   2  16   4     1699.98     1649.21     19.43 o 
   3  16   4      409.41      392.02     11.21 o 
   4  16   4      506.10      542.28     25.37 o 
   5  16   4      188.23      186.12     21.18 o 
  -6  17   4        0.14       82.07     63.54 o 
  -5  17   4       49.22       52.60     13.33 o 
  -4  17   4      525.82      540.61     18.96 o 
  -3  17   4      252.08      191.74     14.12 o 
  -2  17   4     1221.36     1150.76     15.79 o 
  -1  17   4      219.76      303.63     10.49 o 
   0  17   4      824.82      750.69     12.81 o 
   1  17   4     2830.14     2780.92     28.29 o 
   2  17   4      226.62      205.15      7.42 o 
   3  17   4     2277.09     2273.18     24.53 o 
   4  17   4      704.56      681.03     21.32 o 
   5  17   4       17.01       31.90     13.38 o 
  -5  18   4       28.73       28.18     12.74 o 
  -4  18   4       16.64       16.15     11.13 o 
  -3  18   4      237.47      230.54     11.01 o 
  -2  18   4       23.69       25.05      6.35 o 
  -1  18   4      414.64      384.49     11.50 o 
   0  18   4     2470.45     2447.35     25.81 o 
   1  18   4        6.80       10.90      6.19 o 
   2  18   4      582.98      520.12     12.80 o 
   3  18   4      640.92      644.56     16.06 o 
   4  18   4        1.82        8.94     17.40 o 
   5  18   4       45.07       55.83     13.85 o 
  -5  19   4        0.13       25.18     12.96 o 
  -4  19   4       74.06       82.75     12.01 o 
  -3  19   4       73.15       45.83      8.29 o 
  -2  19   4        9.32       -1.36      6.59 o 
  -1  19   4        4.52       -6.35      6.35 o 
   0  19   4      566.79      507.12     12.24 o 
   1  19   4       32.04        1.07      6.68 o 
   2  19   4      151.48      117.73      8.50 o 
   3  19   4      339.27      336.05     20.54 o 
   4  19   4        7.10        3.36     12.49 o 
   5  19   4       86.54      102.50     15.16 o 
  -5  20   4       28.16       49.64     13.84 o 
  -4  20   4       62.72       66.35     12.44 o 
  -3  20   4       29.30       17.16      8.49 o 
  -2  20   4      266.24      197.84      8.10 o 
  -1  20   4     1077.85     1005.22     15.71 o 
   0  20   4      410.08      411.25     12.22 o 
   1  20   4      149.26       97.98      7.44 o 
   2  20   4      303.06      336.68     12.81 o 
   3  20   4      221.30      202.61     17.48 o 
   4  20   4      332.03      322.38     34.34 o 
   5  20   4       69.48       83.62     26.89 o 
  -5  21   4      361.08      349.11     34.71 o 
  -4  21   4      183.29      238.32     16.21 o 
  -3  21   4      100.98      118.96      9.52 o 
  -2  21   4      830.20      890.52     21.02 o 
  -1  21   4     1458.59     1605.65     20.26 o 
   0  21   4      495.84      456.58     12.97 o 
   1  21   4      451.49      424.28     13.13 o 
   2  21   4      185.42      139.61      8.32 o 
   3  21   4      504.56      529.82     20.20 o 
   4  21   4      242.68      237.98     25.83 o 
   5  21   4        9.55       82.07     64.86 o 
  -5  22   4       39.75       57.57     15.20 o 
  -4  22   4      162.96      153.64     16.51 o 
  -3  22   4        5.80        6.70     22.76 o 
  -2  22   4      130.43       88.00      8.01 o 
  -1  22   4       16.96       27.14      7.61 o 
   0  22   4      511.58      579.15     14.14 o 
   1  22   4        0.19       -7.61      7.61 o 
   2  22   4      461.71      454.26     17.79 o 
   3  22   4      231.89      196.47     20.57 o 
   4  22   4        2.97       -0.71     14.02 o 
  -4  23   4       53.14       53.11     13.57 o 
  -3  23   4        7.73        5.96     14.98 o 
  -2  23   4       50.10       30.95      8.18 o 
  -1  23   4       11.37        9.28      7.86 o 
   0  23   4      156.62      147.77      8.60 o 
   1  23   4        4.66       -1.87      7.93 o 
   2  23   4      199.38      196.77      9.50 o 
   3  23   4      211.43      220.19     14.84 o 
   4  23   4       47.86       43.61     16.55 o 
  -4  24   4      113.43      116.13     14.69 o 
  -3  24   4       33.86       23.77     19.17 o 
  -2  24   4       34.24       18.21      8.41 o 
  -1  24   4      545.03      495.95     14.81 o 
   0  24   4      422.82      469.43     14.44 o 
   1  24   4        2.17       -5.31      8.19 o 
   2  24   4      514.89      515.12     15.46 o 
   3  24   4       17.15       14.87     13.55 o 
   4  24   4      113.90       87.51     15.40 o 
  -4  25   4       97.34      138.72     15.37 o 
  -3  25   4       53.03       34.15     25.80 o 
  -2  25   4      150.78      151.13      9.49 o 
  -1  25   4      381.54      460.54     15.07 o 
   0  25   4      506.02      457.65     15.12 o 
   1  25   4      186.08      192.14      9.76 o 
   2  25   4       85.35      109.92     10.52 o 
   3  25   4      299.33      317.95     39.25 o 
   4  25   4      225.21      239.51     33.40 o 
  -4  26   4      198.09      184.45     16.21 o 
  -3  26   4       84.82       99.35     28.37 o 
  -2  26   4       48.07       73.56     10.51 o 
  -1  26   4      301.38      305.62     24.55 o 
   0  26   4      441.09      468.70     15.53 o 
   1  26   4      163.08      140.35      9.84 o 
   2  26   4      348.14      428.67     16.10 o 
   3  26   4       51.75       55.27     18.17 o 
  -3  27   4      132.43      136.51     16.11 o 
  -2  27   4       16.07       27.14      9.48 o 
  -1  27   4        7.13       20.02      9.51 o 
   0  27   4        7.20        6.13      9.43 o 
   1  27   4      131.30      146.64     10.33 o 
   2  27   4       27.59       10.78     11.59 o 
   3  27   4      153.19      151.34     15.82 o 
  -3  28   4        2.04        6.08     26.33 o 
  -2  28   4        4.15       22.31     11.71 o 
  -1  28   4      100.27      115.35     10.25 o 
   0  28   4        1.13       19.32      9.76 o 
   1  28   4       35.71       60.60     13.77 o 
   2  28   4      174.91      177.12     13.12 o 
   3  28   4        4.29       16.78     15.60 o 
  -3  29   4        0.17        9.25     25.90 o 
  -2  29   4       29.17       35.53     13.37 o 
  -1  29   4      160.75      211.61     11.24 o 
   0  29   4       68.90       59.41     10.33 o 
   1  29   4       64.97       91.86     10.74 o 
   2  29   4        7.54       13.86     12.47 o 
  -2  30   4       18.85       67.72     15.34 o 
  -1  30   4       23.55       46.21     10.67 o 
   0  30   4       10.93       39.88     10.66 o 
   1  30   4        5.48       12.26     10.74 o 
   2  30   4      211.46      239.34     18.01 o 
  -2  31   4        9.44       50.96     16.38 o 
  -1  31   4        2.95       26.42     11.00 o 
   0  31   4       61.22       93.61     11.33 o 
   1  31   4       10.64       28.82     11.24 o 
  -1  32   4       12.19       53.50     27.80 o 
   0  32   4       44.92       67.42     11.48 o 
  -7   1   5       14.31       26.47     65.52 o 
  -6   1   5        5.14        5.67     37.87 o 
  -5   1   5      702.00      757.21     45.16 o 
  -4   1   5       51.13       94.85     24.28 o 
  -3   1   5      166.14      186.03     15.19 o 
  -2   1   5     7882.34     7773.81     67.46 o 
  -1   1   5      103.54      101.51      4.59 o 
   0   1   5     1945.86     2183.40     14.57 o 
   1   1   5     9582.73    10196.41     64.86 o 
   2   1   5      873.72      891.10      9.12 o 
   3   1   5      416.65      367.14      9.18 o 
   4   1   5      303.69      250.26     16.09 o 
   5   1   5      159.97      148.76     15.81 o 
   6   1   5      119.01      110.07     11.49 o 
  -7   2   5        0.15       13.24     63.54 o 
  -6   2   5      109.82      173.40     58.24 o 
  -5   2   5      107.04      130.74     32.28 o 
  -4   2   5       85.80      106.81     17.57 o 
  -3   2   5     4408.61     4362.20     36.29 o 
  -2   2   5     3679.28     3806.87     39.67 o 
  -1   2   5     6073.56     6021.27     35.41 o 
   0   2   5    12913.52    13673.41     86.25 o 
   1   2   5       13.22       14.22      2.22 o 
   2   2   5     6353.90     6357.31     43.88 o 
   3   2   5      300.74      320.36     10.40 o 
   4   2   5      967.46      989.27     13.15 o 
   5   2   5      704.22      710.06     18.08 o 
   6   2   5        0.27      -14.89     14.89 o 
  -7   3   5        1.11      -19.86     62.87 o 
  -6   3   5      116.27      116.48     56.92 o 
  -5   3   5      206.23      209.14     45.67 o 
  -4   3   5      712.90      717.84     12.39 o 
  -3   3   5      325.48      304.17     13.41 o 
  -2   3   5     1678.80     1747.33     14.35 o 
  -1   3   5      911.91     1058.47      7.55 o 
   0   3   5     8408.54     8903.14     56.01 o 
   1   3   5     2112.16     2128.13     18.75 o 
   2   3   5      956.82     1042.31      8.40 o 
   3   3   5     2951.02     3004.60     39.59 o 
   4   3   5      363.38      327.52     18.81 o 
   5   3   5        4.96       -8.96      8.96 o 
   6   3   5      435.37      477.31     19.45 o 
  -6   4   5      111.03      121.78     56.26 o 
  -5   4   5      160.81      186.33     24.16 o 
  -4   4   5       19.73        7.85      3.38 o 
  -3   4   5       54.32       63.12      3.09 o 
  -2   4   5      591.42      604.05      7.88 o 
  -1   4   5     1305.47     1366.30      9.47 o 
   0   4   5        3.79       -1.87      1.87 o 
   1   4   5      859.10      830.23      6.93 o 
   2   4   5     2129.48     2363.07     14.68 o 
   3   4   5       77.69       61.27      4.31 o 
   4   4   5       12.98        0.46      7.34 o 
   5   4   5       71.01       53.96      9.40 o 
   6   4   5       14.60       13.14     12.81 o 
  -6   5   5      232.30      204.51     57.58 o 
  -5   5   5      387.40      381.34     32.10 o 
  -4   5   5      879.68      890.22     10.65 o 
  -3   5   5      269.52      264.74      9.07 o 
  -2   5   5       37.97       30.81      1.87 o 
  -1   5   5      851.42      876.13      7.13 o 
   0   5   5     7878.32     8109.78     50.89 o 
   1   5   5     1928.91     2124.41     14.28 o 
   2   5   5      510.59      430.14     12.41 o 
   3   5   5      653.55      686.65     10.73 o 
   4   5   5       25.41       20.59      7.78 o 
   5   5   5      118.63       91.68     22.23 o 
   6   5   5      257.61      218.21     19.23 o 
  -6   6   5       48.54       84.72     57.58 o 
  -5   6   5       25.08       16.07      7.07 o 
  -4   6   5     1235.25     1294.73     17.45 o 
  -3   6   5      860.72      851.07     10.27 o 
  -2   6   5     1034.94     1111.31     13.24 o 
  -1   6   5    10278.12    10461.06     65.40 o 
   0   6   5     1820.85     1866.77     12.90 o 
   1   6   5     6196.13     6251.24     41.27 o 
   2   6   5    12370.40    12219.62     85.81 o 
   3   6   5       14.69        3.25      4.70 o 
   4   6   5     1076.82     1135.77     20.09 o 
   5   6   5     1289.88     1355.15     24.32 o 
   6   6   5        5.96       -6.89     20.21 o 
  -6   7   5      173.04      252.16     59.57 o 
  -5   7   5       26.27        9.91     13.26 o 
  -4   7   5      704.88      701.28     11.68 o 
  -3   7   5      904.09     1013.35     11.79 o 
  -2   7   5    15649.53    16430.42    100.29 o 
  -1   7   5     3327.18     3334.19     21.73 o 
   0   7   5       89.21       49.88      2.39 o 
   1   7   5    11309.83    11717.02     78.33 o 
   2   7   5     1000.11     1153.29     16.65 o 
   3   7   5      273.38      250.58     16.50 o 
   4   7   5      803.92      841.20     20.75 o 
   5   7   5      136.13      130.76     28.17 o 
   6   7   5      139.92      137.51     18.91 o 
  -6   8   5       12.35       81.41     58.24 o 
  -5   8   5      211.33      194.82     14.29 o 
  -4   8   5        0.96        2.41      4.92 o 
  -3   8   5       73.04       53.56      7.09 o 
  -2   8   5       97.70      102.09      2.90 o 
  -1   8   5     1620.27     1587.78     12.29 o 
   0   8   5        3.35        1.94      2.27 o 
   1   8   5     2201.70     2210.93     16.40 o 
   2   8   5     3453.60     3458.66     25.69 o 
   3   8   5      412.26      330.86     10.88 o 
   4   8   5        2.12       -4.94     14.27 o 
   5   8   5      371.04      375.77     17.80 o 
   6   8   5      180.86      147.65     14.99 o 
  -6   9   5        3.11        4.27     13.50 o 
  -5   9   5      407.86      380.07     14.52 o 
  -4   9   5      890.89      889.84     15.34 o 
  -3   9   5      295.51      276.47     11.99 o 
  -2   9   5     5955.44     5916.77     42.24 o 
  -1   9   5        1.94       -0.67      3.85 o 
   0   9   5       35.25        4.34      3.31 o 
   1   9   5    15943.68    17574.77    149.61 o 
   2   9   5      250.54      205.46     11.94 o 
   3   9   5      350.97      397.79     17.60 o 
   4   9   5      234.70      214.27     20.86 o 
   5   9   5        2.16       -3.18     10.54 o 
   6   9   5       31.73       45.23     29.43 o 
  -6  10   5      146.72      145.07     15.35 o 
  -5  10   5      354.48      337.64     20.10 o 
  -4  10   5     1125.56     1136.26     19.71 o 
  -3  10   5      627.74      609.83     12.34 o 
  -2  10   5      778.14      855.68      9.06 o 
  -1  10   5      795.54      624.17      9.47 o 
   0  10   5      269.74      298.21      7.32 o 
   1  10   5      110.30       37.39      4.38 o 
   2  10   5     1818.62     1841.34     21.50 o 
   3  10   5      125.76       96.42     11.14 o 
   4  10   5       53.51       10.59      9.57 o 
   5  10   5      558.17      586.54     24.46 o 
   6  10   5       12.42        8.50     12.61 o 
  -6  11   5        0.70       -2.10     14.73 o 
  -5  11   5       15.87       19.61      8.95 o 
  -4  11   5       55.49       44.13     11.28 o 
  -3  11   5     2235.14     2292.66     18.41 o 
  -2  11   5      680.56      755.38      8.74 o 
  -1  11   5     1055.98     1120.68     11.96 o 
   0  11   5     4633.54     4368.15     40.21 o 
   1  11   5      687.67      644.53     10.99 o 
   2  11   5      239.82      226.12      8.81 o 
   3  11   5     1540.96     1485.92     24.81 o 
   4  11   5      229.65      200.27     19.59 o 
   5  11   5       27.28       24.49     20.91 o 
   6  11   5      241.37      266.32     14.85 o 
  -6  12   5        1.06       -3.20     37.06 o 
  -5  12   5      122.33       92.07     12.65 o 
  -4  12   5      280.53      272.38     20.66 o 
  -3  12   5      776.85      789.22     13.34 o 
  -2  12   5     1544.70     1620.54     15.79 o 
  -1  12   5      798.41      787.05     10.29 o 
   0  12   5     1719.10     1748.18     21.68 o 
   1  12   5        4.64        1.67      4.38 o 
   2  12   5       85.74       70.92      5.22 o 
   3  12   5       36.85       24.98      7.86 o 
   4  12   5      177.64      169.85     29.89 o 
   5  12   5        3.46       -5.09     19.45 o 
   6  12   5       12.06       18.50     13.25 o 
  -6  13   5        2.09        2.08     11.01 o 
  -5  13   5       57.85       57.62     10.60 o 
  -4  13   5      132.56       91.30      9.37 o 
  -3  13   5      191.49      192.48      9.08 o 
  -2  13   5      164.75      112.77      5.33 o 
  -1  13   5      410.28      391.30      9.35 o 
   0  13   5     1400.45     1315.65     15.63 o 
   1  13   5      168.45      130.57      5.37 o 
   2  13   5      101.82       64.09      7.42 o 
   3  13   5      443.76      391.20     12.13 o 
   4  13   5      382.41      311.97     18.47 o 
   5  13   5      126.21      138.05     13.79 o 
  -6  14   5      184.95      179.99     24.50 o 
  -5  14   5       53.93       55.16     11.91 o 
  -4  14   5      444.00      395.06     16.39 o 
  -3  14   5     3218.96     3264.67     30.39 o 
  -2  14   5        3.71       13.65      5.09 o 
  -1  14   5      628.86      582.43     10.74 o 
   0  14   5     3417.47     3578.75     34.17 o 
   1  14   5      245.88      160.25      6.12 o 
   2  14   5     3936.55     4177.28     39.62 o 
   3  14   5      181.20      165.33     11.00 o 
   4  14   5      310.54      361.15     18.29 o 
   5  14   5      481.34      573.20     21.21 o 
  -6  15   5       14.76       19.41     12.34 o 
  -5  15   5       30.04       30.27     11.00 o 
  -4  15   5        3.30        0.50     13.77 o 
  -3  15   5      130.92      106.23      6.52 o 
  -2  15   5     3441.82     3416.69     33.00 o 
  -1  15   5      393.15      475.64     13.60 o 
   0  15   5       30.47       52.92      5.45 o 
   1  15   5     2105.69     2194.64     23.08 o 
   2  15   5      248.39      284.34     10.79 o 
   3  15   5       18.47       20.65      6.04 o 
   4  15   5      344.63      356.54     18.26 o 
   5  15   5       18.22       22.69     13.19 o 
  -6  16   5       14.09       38.44     12.81 o 
  -5  16   5       13.00        2.95     11.40 o 
  -4  16   5       41.73       27.08     11.40 o 
  -3  16   5       69.25       46.45      5.71 o 
  -2  16   5       22.19        6.92      6.40 o 
  -1  16   5      124.19       92.13      5.96 o 
   0  16   5      370.38      350.56     10.48 o 
   1  16   5      451.41      484.50     11.56 o 
   2  16   5      617.04      598.23     12.71 o 
   3  16   5       13.95       -3.09      6.09 o 
   4  16   5        1.35        2.06     11.54 o 
   5  16   5       90.73      102.94     20.20 o 
  -5  17   5       44.74       49.59     13.43 o 
  -4  17   5       22.25       21.28     10.69 o 
  -3  17   5       25.18       10.35      5.86 o 
  -2  17   5      118.38       86.81      6.42 o 
  -1  17   5      274.46      204.80     12.23 o 
   0  17   5       29.79       12.99      6.21 o 
   1  17   5      148.58      135.46      6.78 o 
   2  17   5      186.21      155.79      7.34 o 
   3  17   5      283.15      311.29     15.38 o 
   4  17   5        0.88       -4.91     14.60 o 
   5  17   5       68.78       89.62     14.51 o 
  -5  18   5       10.98       17.13     12.54 o 
  -4  18   5      149.50      170.31     12.24 o 
  -3  18   5        4.51       -4.81      6.20 o 
  -2  18   5        7.41       -1.27      6.42 o 
  -1  18   5     1057.67      967.70     14.80 o 
   0  18   5       83.21       97.10      7.45 o 
   1  18   5      971.56      856.81     14.38 o 
   2  18   5     1905.63     1944.74     31.05 o 
   3  18   5        0.48       -9.16     12.83 o 
   4  18   5      151.79      161.64     24.84 o 
   5  18   5       89.93      108.85     15.53 o 
  -5  19   5       70.00       84.02     13.64 o 
  -4  19   5       57.89       80.06     17.00 o 
  -3  19   5        2.67       -6.87      7.92 o 
  -2  19   5      723.55      776.78     20.00 o 
  -1  19   5     1109.69     1199.48     16.70 o 
   0  19   5       95.46       59.29      6.86 o 
   1  19   5      638.69      663.36     13.39 o 
   2  19   5      304.02      291.25     11.14 o 
   3  19   5      846.97      870.99     18.44 o 
   4  19   5      311.22      339.42     38.87 o 
   5  19   5       10.36       23.22     14.55 o 
  -5  20   5       61.90       53.48     22.65 o 
  -4  20   5      109.88      110.95     20.49 o 
  -3  20   5      403.09      398.70     14.98 o 
  -2  20   5        6.85       -0.18      7.02 o 
  -1  20   5      744.82      774.97     14.54 o 
   0  20   5      670.55      752.48     14.14 o 
   1  20   5        4.24        0.16      7.03 o 
   2  20   5       85.69       90.76      7.75 o 
   3  20   5      707.65      702.53     21.42 o 
   4  20   5        3.72        9.47     13.33 o 
   5  20   5      112.71      125.38     18.48 o 
  -5  21   5        4.37       33.11     14.36 o 
  -4  21   5      116.12      121.55     18.46 o 
  -3  21   5      204.54      189.65      9.99 o 
  -2  21   5       53.09       34.45      7.58 o 
  -1  21   5       27.05        4.51      7.27 o 
   0  21   5      234.23      166.89      8.10 o 
   1  21   5        0.81       -7.36      7.36 o 
   2  21   5       75.75       54.07      8.00 o 
   3  21   5       35.16       21.30     14.01 o 
   4  21   5       32.65       33.58     21.41 o 
  -5  22   5       22.32       52.86     14.56 o 
  -4  22   5       25.50       51.21     13.57 o 
  -3  22   5      176.27      206.30     13.51 o 
  -2  22   5      110.44       77.53      8.24 o 
  -1  22   5      396.14      348.17     13.04 o 
   0  22   5      183.64      112.09      8.31 o 
   1  22   5      531.05      499.70     15.09 o 
   2  22   5      182.38      184.41     11.87 o 
   3  22   5       20.65        5.07     15.24 o 
   4  22   5       58.90       64.24     22.47 o 
  -4  23   5      108.70      107.66     15.81 o 
  -3  23   5      135.85      112.87     13.11 o 
  -2  23   5      687.73      665.37     24.90 o 
  -1  23   5        7.48       -2.30      7.86 o 
   0  23   5      715.67      670.44     15.21 o 
   1  23   5      923.69      966.46     17.19 o 
   2  23   5       19.63       14.70      8.41 o 
   3  23   5      307.25      343.71     30.63 o 
   4  23   5       52.38       70.34     19.61 o 
  -4  24   5       11.89       38.32     14.24 o 
  -3  24   5       42.57       34.61     16.43 o 
  -2  24   5       18.05       34.91      9.65 o 
  -1  24   5      186.22      150.69      9.18 o 
   0  24   5      104.85       96.15      8.85 o 
   1  24   5        8.02       21.93      8.67 o 
   2  24   5       67.77       55.56      9.17 o 
   3  24   5      341.16      384.15     21.45 o 
   4  24   5       35.07       48.34     16.23 o 
  -4  25   5       31.60       75.42     14.87 o 
  -3  25   5        1.66       -7.43     29.99 o 
  -2  25   5       51.97       55.22      9.00 o 
  -1  25   5       34.70       18.03      8.76 o 
   0  25   5      741.12      764.01     16.75 o 
   1  25   5        3.51        4.82      8.85 o 
   2  25   5      106.53      112.06      9.82 o 
   3  25   5       17.91       22.34     14.29 o 
   4  25   5       81.29      137.66     65.52 o 
  -4  26   5       17.61       53.82     15.34 o 
  -3  26   5        1.77       -6.62     20.90 o 
  -2  26   5        2.71       -3.93      9.26 o 
  -1  26   5      285.62      232.07     10.50 o 
   0  26   5       20.87       13.42      9.01 o 
   1  26   5       19.68       18.48      9.26 o 
   2  26   5      248.36      266.79     22.75 o 
   3  26   5        4.06        5.62     14.91 o 
  -3  27   5       25.63       36.71     26.45 o 
  -2  27   5      138.38      172.27     10.57 o 
  -1  27   5       75.29      108.45     10.09 o 
   0  27   5       44.17       42.98     10.88 o 
   1  27   5       42.49       62.24      9.84 o 
   2  27   5       41.49       51.32     12.08 o 
   3  27   5        6.89       -4.15     22.89 o 
  -3  28   5      107.55      128.38     27.30 o 
  -2  28   5        0.14       28.40     11.83 o 
  -1  28   5      183.95      191.35     10.91 o 
   0  28   5        7.04       35.08     10.09 o 
   1  28   5       47.18       52.16     10.25 o 
   2  28   5       43.76       47.51     12.48 o 
   3  28   5       35.93       31.66     15.87 o 
  -3  29   5       13.19       24.52     19.96 o 
  -2  29   5        8.01       18.98     12.10 o 
  -1  29   5        1.68       19.98     10.33 o 
   0  29   5       11.15       21.03     10.34 o 
   1  29   5       30.52       44.56     10.67 o 
   2  29   5      225.22      249.20     14.13 o 
  -2  30   5       16.44       33.42     15.91 o 
  -1  30   5        5.65        1.01     10.58 o 
   0  30   5        1.20       14.71     10.58 o 
   1  30   5        3.44       41.56     10.99 o 
   2  30   5      196.62      208.22     17.77 o 
  -1  31   5        4.24       19.80     10.91 o 
   0  31   5       89.96      107.71     11.41 o 
   1  31   5      349.40      474.82     33.23 o 
  -6   0   6      296.77      308.42     56.92 o 
  -5   0   6     1406.18     1505.68     80.08 o 
  -4   0   6       43.18       54.81      4.85 o 
  -3   0   6     1037.95     1191.26     27.16 o 
  -2   0   6     3096.64     3541.32     34.95 o 
  -1   0   6      124.87      107.94      5.66 o 
   0   0   6     5114.08     5598.65     49.97 o 
   1   0   6     1452.57     1383.32     19.09 o 
   2   0   6     2403.21     2449.21     22.34 o 
   3   0   6      158.12      132.95     22.29 o 
   4   0   6      297.82      258.63     44.67 o 
   5   0   6      586.42      559.86     24.68 o 
   6   0   6        0.28      -11.91     16.55 o 
  -7   1   6        9.74      -29.12     63.54 o 
  -6   1   6       78.07       93.27     38.37 o 
  -5   1   6        2.65       87.79     31.12 o 
  -4   1   6       41.69       35.39      4.09 o 
  -3   1   6      358.64      352.24      6.78 o 
  -2   1   6      712.71      753.64      7.72 o 
  -1   1   6      291.74      244.02      3.98 o 
   0   1   6     6145.08     7079.25     44.63 o 
   1   1   6      503.89      630.40      5.83 o 
   2   1   6       76.03       47.68      2.46 o 
   3   1   6     2338.49     2346.87     28.71 o 
   4   1   6      496.99      437.36     14.18 o 
   5   1   6      124.01      103.60     16.77 o 
   6   1   6      108.12      103.23     12.40 o 
  -7   2   6        9.57       -3.31     65.52 o 
  -6   2   6       53.39       91.33     54.93 o 
  -5   2   6        8.43       42.02     31.12 o 
  -4   2   6        1.93        0.47      4.69 o 
  -3   2   6      416.36      421.24      7.79 o 
  -2   2   6       45.53       18.76      1.78 o 
  -1   2   6       22.41        8.03      1.90 o 
   0   2   6     2891.51     3236.70     21.03 o 
   1   2   6      214.22      226.92      6.00 o 
   2   2   6     1435.99     1345.62     10.67 o 
   3   2   6       62.69       62.03      8.65 o 
   4   2   6      168.76      127.96     17.68 o 
   5   2   6      114.63       84.31     13.63 o 
   6   2   6       86.20       78.42     13.96 o 
  -6   3   6       38.09       92.00     54.93 o 
  -5   3   6      121.04      120.59     35.74 o 
  -4   3   6     1026.68     1080.51     11.86 o 
  -3   3   6       28.62       45.36      3.23 o 
  -2   3   6     8009.86     8248.72     50.29 o 
  -1   3   6     3650.30     3806.55     23.34 o 
   0   3   6     3326.73     3300.94     21.47 o 
   1   3   6     3590.67     3827.04     34.72 o 
   2   3   6     1568.50     1619.06     20.99 o 
   3   3   6     2687.01     2805.82     39.54 o 
   4   3   6      364.48      350.93     17.90 o 
   5   3   6      231.02      196.36     11.44 o 
   6   3   6       32.15       35.98     17.10 o 
  -6   4   6      228.51      322.32     58.90 o 
  -5   4   6        0.28        4.22     21.51 o 
  -4   4   6      574.91      548.78     15.83 o 
  -3   4   6      837.00      819.78      9.95 o 
  -2   4   6      777.21      881.94      7.01 o 
  -1   4   6     8431.30     8918.15     54.54 o 
   0   4   6       70.90      130.19      2.87 o 
   1   4   6     1350.83     1448.43     14.03 o 
   2   4   6     1396.58     1319.66     13.78 o 
   3   4   6        5.57        1.53      4.90 o 
   4   4   6     1032.41     1087.46     20.30 o 
   5   4   6      126.13       93.91     10.53 o 
   6   4   6      190.94      256.82     17.79 o 
  -6   5   6      190.96      256.79     60.23 o 
  -5   5   6      192.80      193.30     33.06 o 
  -4   5   6       79.57       71.67      4.17 o 
  -3   5   6      199.79      189.79      6.83 o 
  -2   5   6      585.05      480.59      6.21 o 
  -1   5   6       61.04       45.64      2.27 o 
   0   5   6     2887.71     2928.24     19.33 o 
   1   5   6     4212.92     4317.45     36.49 o 
   2   5   6      295.28      274.93     10.75 o 
   3   5   6     1059.03     1066.34     13.54 o 
   4   5   6      232.78      181.75     19.56 o 
   5   5   6       12.98        5.77     10.08 o 
   6   5   6       79.57       94.23     35.47 o 
  -6   6   6        7.47       45.67     55.59 o 
  -5   6   6      291.91      282.37     22.10 o 
  -4   6   6      546.88      562.13     16.79 o 
  -3   6   6      931.14      971.19     11.54 o 
  -2   6   6      670.25      722.12     10.55 o 
  -1   6   6      693.27      752.20      6.89 o 
   0   6   6     8906.90     9481.91     59.35 o 
   1   6   6       70.16       76.78      3.59 o 
   2   6   6     3269.75     3525.43     27.32 o 
   3   6   6      432.15      399.51      8.72 o 
   4   6   6      127.31      113.23      9.13 o 
   5   6   6       37.96       48.94     17.64 o 
   6   6   6       10.22       -9.42     23.12 o 
  -6   7   6       45.57       74.13     57.58 o 
  -5   7   6       45.62       40.45      7.78 o 
  -4   7   6       31.76       22.46      4.39 o 
  -3   7   6      372.23      396.27     10.47 o 
  -2   7   6        8.31        6.44      3.97 o 
  -1   7   6      322.83      408.19      6.39 o 
   0   7   6       51.97       56.91      3.26 o 
   1   7   6      631.00      582.56     12.38 o 
   2   7   6     2139.74     2235.15     17.83 o 
   3   7   6      323.90      308.59     10.38 o 
   4   7   6       16.74       17.17     19.51 o 
   5   7   6      583.40      608.72     19.59 o 
   6   7   6        1.25      -10.83     14.41 o 
  -6   8   6      155.16      121.84     49.31 o 
  -5   8   6       87.23       86.06      7.16 o 
  -4   8   6      132.51      122.18      8.03 o 
  -3   8   6      866.03      828.06     11.07 o 
  -2   8   6      249.84      310.39      8.11 o 
  -1   8   6     2742.17     2596.59     20.31 o 
   0   8   6     7518.93     7731.15     68.83 o 
   1   8   6     8356.60     8484.36     67.66 o 
   2   8   6     1279.49     1287.06     12.94 o 
   3   8   6       18.15       10.52      4.69 o 
   4   8   6     1817.03     1883.33     28.65 o 
   5   8   6      550.86      603.61     19.99 o 
   6   8   6       46.28       56.40     13.05 o 
  -6   9   6        0.87       12.48     20.19 o 
  -5   9   6      128.42      106.55     11.08 o 
  -4   9   6      366.19      338.32     11.84 o 
  -3   9   6      137.17      148.46      5.08 o 
  -2   9   6     1697.51     1765.72     14.47 o 
  -1   9   6     1985.85     2122.84     18.76 o 
   0   9   6     8611.04     8869.00     78.76 o 
   1   9   6      705.80      582.50      9.74 o 
   2   9   6     1668.87     1753.67     18.18 o 
   3   9   6      676.42      706.45     19.30 o 
   4   9   6      281.35      283.81     30.39 o 
   5   9   6      534.77      611.35     25.47 o 
   6   9   6       76.41       67.76     13.28 o 
  -6  10   6        0.26        8.69     14.14 o 
  -5  10   6        0.02       -7.20      8.71 o 
  -4  10   6      315.49      324.14     17.43 o 
  -3  10   6       26.01        5.31      7.15 o 
  -2  10   6      330.40      351.11      6.82 o 
  -1  10   6      888.61     1086.80     13.07 o 
   0  10   6      123.64       88.28      4.63 o 
   1  10   6      112.21      113.99      4.95 o 
   2  10   6     1524.95     1531.12     16.68 o 
   3  10   6     1399.42     1395.96     31.42 o 
   4  10   6     1226.07     1194.06     22.90 o 
   5  10   6        4.74       21.97     24.83 o 
   6  10   6        7.37       -5.13     13.28 o 
  -6  11   6        0.58        3.66     14.75 o 
  -5  11   6        0.92       -6.29      8.97 o 
  -4  11   6      268.20      260.73     11.67 o 
  -3  11   6        2.38       -5.31      5.31 o 
  -2  11   6       82.46       63.85      5.72 o 
  -1  11   6      281.79      294.71      8.57 o 
   0  11   6      139.58       85.43      5.76 o 
   1  11   6       95.52       57.86      4.79 o 
   2  11   6       66.33       34.76      5.92 o 
   3  11   6       18.27       14.34     10.94 o 
   4  11   6       37.17       41.18     13.14 o 
   5  11   6       25.78       21.62     15.18 o 
   6  11   6        0.56        6.40     25.15 o 
  -6  12   6        2.65        5.69     15.36 o 
  -5  12   6        1.19       -1.78     10.19 o 
  -4  12   6      241.88      268.15     14.85 o 
  -3  12   6      363.24      380.36      8.76 o 
  -2  12   6       80.64       99.03      4.64 o 
  -1  12   6      768.60      638.15      9.52 o 
   0  12   6     1224.57     1466.91     14.85 o 
   1  12   6       17.03        9.21      4.71 o 
   2  12   6     1208.10     1159.81     14.57 o 
   3  12   6      136.93      115.53      8.97 o 
   4  12   6      507.79      511.56     18.83 o 
   5  12   6      152.94      136.77     16.59 o 
  -6  13   6        5.66       15.16     11.45 o 
  -5  13   6      309.09      317.52     17.17 o 
  -4  13   6      192.67      140.42     15.89 o 
  -3  13   6        2.74        0.68      4.41 o 
  -2  13   6     1118.77     1186.73     13.36 o 
  -1  13   6     1019.77     1143.73     12.78 o 
   0  13   6     4440.75     4441.44     41.36 o 
   1  13   6     6210.88     6472.91     58.98 o 
   2  13   6       16.00       31.06      8.27 o 
   3  13   6       74.52       61.85     11.49 o 
   4  13   6     1386.38     1381.87     25.86 o 
   5  13   6        9.24       12.91     19.42 o 
  -6  14   6        2.99        6.49     11.91 o 
  -5  14   6       12.16       15.71     10.55 o 
  -4  14   6      462.49      429.52     17.14 o 
  -3  14   6      680.90      722.26     11.69 o 
  -2  14   6      508.51      459.08     10.57 o 
  -1  14   6      592.63      551.41     11.30 o 
   0  14   6     3683.07     3848.94     36.65 o 
   1  14   6       66.93       43.87      5.45 o 
   2  14   6      767.02      777.69     13.01 o 
   3  14   6      719.92      751.57     15.51 o 
   4  14   6       33.31       46.46     17.97 o 
   5  14   6      104.08      104.58     13.64 o 
  -6  15   6       51.07       63.85     12.60 o 
  -5  15   6        0.23       -4.62     11.20 o 
  -4  15   6        4.91       11.90     10.45 o 
  -3  15   6       17.92       12.89      5.86 o 
  -2  15   6      185.28      149.09      6.42 o 
  -1  15   6      118.36       71.87      5.78 o 
   0  15   6     1362.40     1342.37     16.46 o 
   1  15   6       40.82       17.11      5.70 o 
   2  15   6       28.33       22.84      6.08 o 
   3  15   6        3.16        3.56      6.86 o 
   4  15   6        0.83       -3.22     14.02 o 
   5  15   6       92.04       97.11     15.71 o 
  -6  16   6       28.31       40.31     13.24 o 
  -5  16   6        5.46       19.29     11.66 o 
  -4  16   6       71.71       85.84     17.42 o 
  -3  16   6     1632.87     1676.75     18.64 o 
  -2  16   6       58.47       27.83      6.09 o 
  -1  16   6      396.63      370.47     10.65 o 
   0  16   6      169.95      165.06      6.62 o 
   1  16   6     1554.44     1436.97     17.87 o 
   2  16   6      169.80      174.64      7.31 o 
   3  16   6      142.91       85.29      7.87 o 
   4  16   6      642.26      651.48     21.32 o 
   5  16   6      160.91      177.42     14.99 o 
  -5  17   6        6.61        8.61     22.93 o 
  -4  17   6      236.06      214.30     30.92 o 
  -3  17   6      166.16      166.76     13.76 o 
  -2  17   6       14.31       -2.34      6.19 o 
  -1  17   6       60.44       37.80      6.12 o 
   0  17   6      759.37      630.00     12.64 o 
   1  17   6      944.37      923.40     14.71 o 
   2  17   6       16.00       11.62      6.66 o 
   3  17   6      966.99      938.41     21.21 o 
   4  17   6      285.94      269.34     20.12 o 
   5  17   6       43.11       54.61     22.38 o 
  -5  18   6        8.42        2.46     14.55 o 
  -4  18   6      131.44      135.17     18.45 o 
  -3  18   6       46.15       22.91      6.47 o 
  -2  18   6      161.42      167.49      7.55 o 
  -1  18   6      312.81      302.07     11.21 o 
   0  18   6      489.09      507.25     12.31 o 
   1  18   6       10.65       -5.70      6.61 o 
   2  18   6      344.90      348.07     12.69 o 
   3  18   6       14.96        9.19      8.68 o 
   4  18   6       24.79       15.57     17.24 o 
   5  18   6      164.98      171.48     22.79 o 
  -5  19   6        1.13       13.12     15.16 o 
  -4  19   6       14.42       18.32     11.81 o 
  -3  19   6      130.63      145.68     11.46 o 
  -2  19   6        5.77       -5.91      6.93 o 
  -1  19   6      117.67       89.56      7.11 o 
   0  19   6       95.68       76.98      7.03 o 
   1  19   6       47.96       35.01      7.11 o 
   2  19   6       95.28       80.19      7.75 o 
   3  19   6        6.19       -1.38     11.73 o 
   4  19   6      131.89      117.09     14.44 o 
   5  19   6      206.30      206.51     39.31 o 
  -5  20   6       39.52       54.21     19.48 o 
  -4  20   6        1.74       11.78     12.21 o 
  -3  20   6      965.06      972.20     35.05 o 
  -2  20   6       46.89       60.15      7.59 o 
  -1  20   6     1074.16      991.64     16.13 o 
   0  20   6      169.08      156.42      8.02 o 
   1  20   6       96.64       57.56      7.61 o 
   2  20   6      347.60      383.31     23.24 o 
   3  20   6       25.25       19.62     12.20 o 
   4  20   6      256.88      255.49     34.32 o 
  -5  21   6       96.72      101.68     14.76 o 
  -4  21   6      131.95      125.28     20.64 o 
  -3  21   6       45.88       31.35     11.94 o 
  -2  21   6      531.93      544.06     14.03 o 
  -1  21   6       47.86       61.48      7.77 o 
   0  21   6      241.55      190.47      8.43 o 
   1  21   6     1131.58     1104.61     17.35 o 
   2  21   6       15.41        1.52      8.08 o 
   3  21   6      306.08      278.77     26.96 o 
   4  21   6       51.11       75.80     26.28 o 
  -5  22   6        2.29       31.43     26.75 o 
  -4  22   6        4.71       29.10     13.33 o 
  -3  22   6      227.02      230.73     13.73 o 
  -2  22   6        0.12        5.79      8.31 o 
  -1  22   6        2.72       -0.20      7.68 o 
   0  22   6      992.43      995.05     16.86 o 
   1  22   6      105.16       89.23      8.43 o 
   2  22   6      373.22      390.53     18.34 o 
   3  22   6      213.66      225.14     26.70 o 
   4  22   6       18.14       24.74     14.68 o 
  -4  23   6      109.98      105.08     14.78 o 
  -3  23   6        4.52       -0.93     14.76 o 
  -2  23   6        0.01        1.97      8.16 o 
  -1  23   6      511.52      495.06     15.57 o 
   0  23   6       82.96       82.49      8.59 o 
   1  23   6        0.51       -8.26      8.26 o 
   2  23   6       96.11       98.14      9.26 o 
   3  23   6       21.81       37.03     13.57 o 
   4  23   6        5.30        9.77     15.14 o 
  -4  24   6        5.24       15.01     14.22 o 
  -3  24   6      161.14      168.68     14.23 o 
  -2  24   6        2.81       12.87      8.67 o 
  -1  24   6      129.89      112.82      9.10 o 
   0  24   6      275.65      296.43     15.74 o 
   1  24   6      420.49      347.88     13.19 o 
   2  24   6       49.49       42.17      9.41 o 
   3  24   6        4.92        7.92     16.38 o 
   4  24   6      270.07      297.10     24.94 o 
  -4  25   6      253.74      267.93     16.68 o 
  -3  25   6        7.80        6.47     13.54 o 
  -2  25   6       96.84      123.98     11.43 o 
  -1  25   6       14.88        2.90      8.76 o 
   0  25   6       23.26       17.61      9.01 o 
   1  25   6      409.25      472.23     15.95 o 
   2  25   6        8.69       18.69      9.49 o 
   3  25   6      427.58      487.75     22.88 o 
  -4  26   6        6.05       31.82     15.15 o 
  -3  26   6       16.37       25.82     18.41 o 
  -2  26   6        8.57       25.85      9.50 o 
  -1  26   6       55.70       68.35      9.59 o 
   0  26   6      109.50      129.02     10.09 o 
   1  26   6        8.74       22.71     12.23 o 
   2  26   6      103.19      123.98     10.57 o 
   3  26   6        5.90       17.44     15.34 o 
  -3  27   6      126.69      134.20     25.46 o 
  -2  27   6        5.65       20.58      9.90 o 
  -1  27   6      135.43      121.54     10.25 o 
   0  27   6      327.08      298.21     12.00 o 
   1  27   6      135.08      162.07     10.75 o 
   2  27   6      118.65      109.52     12.73 o 
   3  27   6       28.82       47.56     16.28 o 
  -3  28   6        3.67        6.95     24.57 o 
  -2  28   6       16.14       19.51     12.10 o 
  -1  28   6      226.24      218.50     11.32 o 
   0  28   6        4.02       17.20     10.09 o 
   1  28   6      165.52      170.55     14.52 o 
   2  28   6        3.04       12.43     12.60 o 
  -3  29   6       46.21        1.32     61.55 o 
  -2  29   6      125.63      163.47     13.10 o 
  -1  29   6        1.89       28.76     10.58 o 
   0  29   6       49.09       51.19     10.58 o 
   1  29   6      635.09      704.77     18.97 o 
   2  29   6        0.26       36.95     16.36 o 
  -2  30   6       38.06       44.67     20.19 o 
  -1  30   6       22.88       38.63     10.91 o 
   0  30   6      105.04      144.04     11.49 o 
   1  30   6        0.08       38.88     11.16 o 
  -1  31   6       27.66       48.94     11.41 o 
   0  31   6        0.45       21.28     11.16 o 
   1  31   6       62.27       92.74     14.90 o 
  -6   1   7       98.36      120.78     39.30 o 
  -5   1   7       22.94       75.12     30.65 o 
  -4   1   7       85.86       43.81      8.34 o 
  -3   1   7     2021.29     2304.49     29.40 o 
  -2   1   7       45.41       28.84      2.06 o 
  -1   1   7     1301.68     1389.28      9.54 o 
   0   1   7     7434.45     7958.62     49.99 o 
   1   1   7      395.62      431.88      7.06 o 
   2   1   7       34.57        1.97      3.14 o 
   3   1   7     1885.83     1891.27     21.62 o 
   4   1   7       18.86       -4.75      8.23 o 
   5   1   7      126.00      115.11     10.95 o 
   6   1   7       78.06       76.13     13.10 o 
  -6   2   7       30.93       65.52     56.92 o 
  -5   2   7      665.96      610.71     25.75 o 
  -4   2   7     2244.93     2340.27     21.27 o 
  -3   2   7     1852.68     1823.10     17.61 o 
  -2   2   7      918.97     1002.68      8.21 o 
  -1   2   7     3507.68     3459.25     21.46 o 
   0   2   7     2592.34     3105.95     20.47 o 
   1   2   7      165.00      107.94      4.47 o 
   2   2   7     7986.78     8637.61     79.40 o 
   3   2   7      261.09      245.24     16.38 o 
   4   2   7      591.56      615.47     18.42 o 
   5   2   7      299.03      293.78     17.80 o 
   6   2   7        0.81       -8.32     12.37 o 
  -6   3   7       12.44       62.87     56.26 o 
  -5   3   7      272.78      239.77     33.27 o 
  -4   3   7      744.18      682.88     15.61 o 
  -3   3   7      289.12      320.43     12.97 o 
  -2   3   7     3303.56     3348.90     21.15 o 
  -1   3   7      241.12      275.48      4.68 o 
   0   3   7      135.01      130.37      4.10 o 
   1   3   7     4098.96     4610.79     32.31 o 
   2   3   7      426.56      378.04      7.18 o 
   3   3   7     1628.40     1715.94     18.60 o 
   4   3   7      423.61      408.55     15.51 o 
   5   3   7       96.08       85.17     10.97 o 
   6   3   7      316.47      324.87     39.96 o 
  -6   4   7        3.19       25.15     54.93 o 
  -5   4   7      160.86      144.93     25.74 o 
  -4   4   7        2.94       -6.84      6.84 o 
  -3   4   7       32.57       23.19      3.74 o 
  -2   4   7      151.69      178.80      3.90 o 
  -1   4   7      363.31      373.64      5.09 o 
   0   4   7       40.47       48.33      2.47 o 
   1   4   7       93.68       76.95      3.33 o 
   2   4   7      116.82       96.95      4.54 o 
   3   4   7       56.79       42.90      5.14 o 
   4   4   7       53.57       37.27      8.88 o 
   5   4   7       61.31       46.71     17.41 o 
   6   4   7        8.28        1.56     12.57 o 
  -6   5   7       73.31       92.66     56.26 o 
  -5   5   7      314.02      293.06     34.82 o 
  -4   5   7        8.87       -4.16      4.16 o 
  -3   5   7       38.13       35.71      3.82 o 
  -2   5   7     5923.11     6353.75     39.25 o 
  -1   5   7      434.15      469.86      6.56 o 
   0   5   7      148.27      106.52      3.18 o 
   1   5   7     1634.06     1660.55     14.59 o 
   2   5   7      216.02      229.30      6.74 o 
   3   5   7      713.59      690.45     14.87 o 
   4   5   7       19.43       20.90      9.11 o 
   5   5   7      253.88      298.12     21.61 o 
   6   5   7       17.77        8.84     12.82 o 
  -6   6   7        7.61       13.90     57.58 o 
  -5   6   7       23.98       23.60     11.44 o 
  -4   6   7      461.41      505.19      9.80 o 
  -3   6   7      171.64      145.79      5.64 o 
  -2   6   7     6930.46     7736.43     52.02 o 
  -1   6   7      932.31      980.84      9.59 o 
   0   6   7      276.91      237.40      7.68 o 
   1   6   7     2069.79     2073.94     20.41 o 
   2   6   7     1116.02     1132.17     10.84 o 
   3   6   7      103.39       66.38      4.49 o 
   4   6   7     1210.25     1302.64     24.99 o 
   5   6   7        4.87       -4.71     12.97 o 
   6   6   7        1.02       -8.61     12.82 o 
  -6   7   7       44.69       33.90     12.89 o 
  -5   7   7      133.30      157.37     14.08 o 
  -4   7   7      509.40      453.73      9.83 o 
  -3   7   7     1217.23     1307.83     14.48 o 
  -2   7   7      255.44      186.52      6.34 o 
  -1   7   7     4032.66     4666.91     34.67 o 
   0   7   7     1862.35     1713.25     17.70 o 
   1   7   7     4201.45     4650.99     40.95 o 
   2   7   7     1226.94     1451.70     14.09 o 
   3   7   7     1233.24     1226.38     18.33 o 
   4   7   7      510.77      507.55     20.92 o 
   5   7   7       40.35       35.22     15.88 o 
   6   7   7       61.18       78.56     14.24 o 
  -6   8   7        1.23      -11.86     12.91 o 
  -5   8   7       12.55        4.26      8.06 o 
  -4   8   7       47.22       46.27      5.43 o 
  -3   8   7       39.85       38.14      3.50 o 
  -2   8   7       15.62        8.78      3.45 o 
  -1   8   7      132.27      195.82      6.77 o 
   0   8   7       81.61       79.80      4.46 o 
   1   8   7     3034.04     3317.15     31.35 o 
   2   8   7      225.34      206.19      8.77 o 
   3   8   7      657.91      603.72     21.96 o 
   4   8   7        0.44        1.06      9.56 o 
   5   8   7      320.26      301.83     42.27 o 
   6   8   7        0.80      -12.86     13.27 o 
  -6   9   7       23.90       16.43     14.89 o 
  -5   9   7       30.86       12.21      7.07 o 
  -4   9   7        3.26       -4.59      7.55 o 
  -3   9   7     1585.91     1745.24     22.25 o 
  -2   9   7       17.67        5.05      3.27 o 
  -1   9   7     1889.26     1817.74     18.77 o 
   0   9   7     3430.47     3729.66     34.91 o 
   1   9   7      228.96      229.28      8.59 o 
   2   9   7       29.63       11.90      4.84 o 
   3   9   7     4623.26     4544.61     60.05 o 
   4   9   7        0.07       -6.47      9.77 o 
   5   9   7      669.36      728.66     21.91 o 
   6   9   7       94.61       95.48     14.18 o 
  -6  10   7       79.94       69.50     14.73 o 
  -5  10   7       39.38       33.32      7.55 o 
  -4  10   7      564.05      587.22     18.52 o 
  -3  10   7     1609.98     1657.91     20.08 o 
  -2  10   7       16.44       11.76      4.20 o 
  -1  10   7     7495.63     8144.28     72.88 o 
   0  10   7      586.65      609.81     10.14 o 
   1  10   7      527.26      490.15     11.34 o 
   2  10   7     2614.74     2680.96     26.06 o 
   3  10   7       94.11      113.96      9.87 o 
   4  10   7     1533.63     1671.91     27.65 o 
   5  10   7       56.50       55.44     12.30 o 
  -6  11   7        0.20        5.20     14.73 o 
  -5  11   7      125.12      134.52     14.08 o 
  -4  11   7       18.21       25.93      9.54 o 
  -3  11   7       30.12       26.44      3.90 o 
  -2  11   7      784.16      759.31     11.20 o 
  -1  11   7       36.76       26.70      4.54 o 
   0  11   7      580.01      694.08     11.32 o 
   1  11   7      337.64      330.37      8.45 o 
   2  11   7      571.96      561.49     11.04 o 
   3  11   7     1546.85     1622.69     30.06 o 
   4  11   7       24.52        4.49     10.66 o 
   5  11   7       83.41      105.29     12.77 o 
  -6  12   7       27.91       33.79     11.02 o 
  -5  12   7        3.31       -0.27      9.85 o 
  -4  12   7       62.87       32.22      7.39 o 
  -3  12   7       81.44       75.22      7.35 o 
  -2  12   7        3.97       -4.76      4.76 o 
  -1  12   7      124.12      114.14      5.37 o 
   0  12   7     6439.11     6843.20     55.47 o 
   1  12   7      215.53      207.97      8.08 o 
   2  12   7      544.57      523.43     11.05 o 
   3  12   7     3577.00     3676.13     39.30 o 
   4  12   7       33.41       28.88     13.51 o 
   5  12   7      122.18      123.49     24.27 o 
  -6  13   7        0.45        2.13     11.50 o 
  -5  13   7        9.18       12.47     10.30 o 
  -4  13   7       16.51       10.19      9.13 o 
  -3  13   7       15.68        0.35      4.53 o 
  -2  13   7       47.28       40.68      5.92 o 
  -1  13   7      131.66      125.45      5.14 o 
   0  13   7      324.36      320.68      8.70 o 
   1  13   7      145.58      162.41      6.20 o 
   2  13   7      868.80      806.41     12.98 o 
   3  13   7      160.82      140.95     12.71 o 
   4  13   7      255.49      206.08     25.06 o 
   5  13   7      145.90      173.25     20.55 o 
  -6  14   7        1.89       11.25     13.57 o 
  -5  14   7        8.03       13.83     10.98 o 
  -4  14   7      130.11      133.87     14.24 o 
  -3  14   7      116.19      106.50      5.28 o 
  -2  14   7     1378.94     1368.09     15.08 o 
  -1  14   7     1347.48     1322.77     14.56 o 
   0  14   7       48.97       63.32      5.63 o 
   1  14   7     1048.70     1020.69     14.54 o 
   2  14   7     1091.01     1128.83     15.24 o 
   3  14   7       14.37       10.13      8.10 o 
   4  14   7     1542.65     1572.45     29.93 o 
   5  14   7       67.19       57.17     21.74 o 
  -6  15   7        6.70       26.82     14.11 o 
  -5  15   7      155.83      163.44     33.69 o 
  -4  15   7      465.83      458.76     18.13 o 
  -3  15   7      228.51      186.39     10.83 o 
  -2  15   7      418.57      429.51      9.95 o 
  -1  15   7        0.95        6.54      5.54 o 
   0  15   7     2142.58     2157.67     23.25 o 
   1  15   7       16.14        9.15      5.86 o 
   2  15   7      173.59      132.95      9.80 o 
   3  15   7     1690.89     1684.40     19.92 o 
   4  15   7      121.45      129.43     28.01 o 
   5  15   7       24.06       27.21     14.09 o 
  -6  16   7        3.22       13.80     24.20 o 
  -5  16   7       24.58       32.40     14.97 o 
  -4  16   7        1.88       -5.23     10.78 o 
  -3  16   7        1.24        5.27      5.91 o 
  -2  16   7      208.98      182.41      6.98 o 
  -1  16   7      287.61      306.50     11.27 o 
   0  16   7       12.54        8.27      5.96 o 
   1  16   7      276.64      213.95      9.51 o 
   2  16   7       92.63      101.02      6.96 o 
   3  16   7       39.30       37.91      8.39 o 
   4  16   7       45.90       45.24     12.92 o 
   5  16   7       60.59       81.84     17.73 o 
  -5  17   7        4.85       11.28     15.90 o 
  -4  17   7        7.29       14.48     11.15 o 
  -3  17   7     1156.15     1124.13     16.18 o 
  -2  17   7       79.58       67.22      6.83 o 
  -1  17   7      874.97      881.62     14.21 o 
   0  17   7       67.83       41.57      6.37 o 
   1  17   7       94.91       66.66      7.30 o 
   2  17   7      339.66      352.45     12.62 o 
   3  17   7      162.17      144.38     15.79 o 
   4  17   7      282.71      243.92     31.11 o 
   5  17   7       74.22      100.82     16.59 o 
  -5  18   7       10.04       13.43     23.35 o 
  -4  18   7       37.37       32.58     20.47 o 
  -3  18   7       78.35       73.70     10.41 o 
  -2  18   7       29.28       16.25      6.83 o 
  -1  18   7     2137.21     2117.02     23.41 o 
   0  18   7       24.06       19.48      6.78 o 
   1  18   7      470.16      399.76     12.53 o 
   2  18   7      874.88      955.99     16.10 o 
   3  18   7      371.22      335.74     18.50 o 
   4  18   7      194.27      191.22     23.88 o 
   5  18   7        9.31       17.49     15.43 o 
  -5  19   7      298.29      321.87     39.26 o 
  -4  19   7      174.41      166.77     14.51 o 
  -3  19   7      496.97      464.37     15.29 o 
  -2  19   7      383.51      450.53     30.95 o 
  -1  19   7       78.96       95.27      7.55 o 
   0  19   7      220.73      152.23      9.17 o 
   1  19   7      171.24      191.07      8.26 o 
   2  19   7      129.34      117.70      8.31 o 
   3  19   7      535.35      521.73     20.38 o 
   4  19   7      138.42      139.75     15.73 o 
  -5  20   7       13.69       21.68     13.87 o 
  -4  20   7        7.03       16.93     12.68 o 
  -3  20   7      113.53      103.61      9.41 o 
  -2  20   7      413.63      365.18     13.19 o 
  -1  20   7      118.60       88.98      7.85 o 
   0  20   7        9.39        4.47      7.28 o 
   1  20   7      337.82      259.03     15.67 o 
   2  20   7      226.18      187.81      9.00 o 
   3  20   7      299.26      281.80     27.27 o 
   4  20   7        0.79        8.64     17.00 o 
  -5  21   7        5.16       25.02     14.35 o 
  -4  21   7       50.05       25.84     23.55 o 
  -3  21   7       12.65       13.78     11.75 o 
  -2  21   7       21.06       29.18      7.82 o 
  -1  21   7       25.38        2.94      7.60 o 
   0  21   7       63.45       40.37      7.77 o 
   1  21   7       93.15       60.59      9.18 o 
   2  21   7      208.46      202.27      9.41 o 
   3  21   7      127.30      121.02     17.45 o 
   4  21   7       55.99       85.34     15.28 o 
  -5  22   7        4.97       33.91     15.00 o 
  -4  22   7        0.93       22.84     17.86 o 
  -3  22   7       17.87       15.69     12.39 o 
  -2  22   7      254.15      196.17     11.92 o 
  -1  22   7       60.30       53.45      8.18 o 
   0  22   7      526.40      488.48     14.28 o 
   1  22   7      123.57       78.09      8.59 o 
   2  22   7       71.13       67.88      8.91 o 
   3  22   7        1.09       13.22     21.53 o 
   4  22   7      357.63      369.62     30.66 o 
  -4  23   7       13.25       29.81     14.00 o 
  -3  23   7       60.13       49.08     13.08 o 
  -2  23   7       79.62       85.75      8.84 o 
  -1  23   7       13.57       17.86      8.43 o 
   0  23   7      547.91      484.54     14.70 o 
   1  23   7       87.44       79.97      8.93 o 
   2  23   7      242.87      208.49     10.14 o 
   3  23   7      676.12      781.32     24.28 o 
   4  23   7       26.72       29.63     16.00 o 
  -4  24   7      318.98      340.64     25.95 o 
  -3  24   7       30.73       59.97     13.76 o 
  -2  24   7      160.97      173.65     10.39 o 
  -1  24   7      159.98      144.44      9.43 o 
   0  24   7      514.18      575.46     15.53 o 
   1  24   7        2.76       -2.60      8.85 o 
   2  24   7      302.72      313.80     25.22 o 
   3  24   7        3.59       21.25     14.61 o 
  -4  25   7       23.10       41.92     14.90 o 
  -3  25   7        3.04       10.74     21.49 o 
  -2  25   7       31.75       24.62      9.17 o 
  -1  25   7       13.77       10.44      9.00 o 
   0  25   7        1.26       -7.67      8.93 o 
   1  25   7      147.61      135.36     10.09 o 
   2  25   7      154.20      142.41     13.28 o 
   3  25   7       48.13       64.11     15.53 o 
  -4  26   7        0.41       35.12     15.81 o 
  -3  26   7       46.62       50.55     21.94 o 
  -2  26   7       13.99       10.49      9.67 o 
  -1  26   7      195.92      185.96     10.42 o 
   0  26   7        9.68       18.70      9.51 o 
   1  26   7      285.96      268.68     11.24 o 
   2  26   7      171.21      168.45     12.98 o 
   3  26   7       76.98       95.19     16.22 o 
  -3  27   7       22.29       10.63     20.74 o 
  -2  27   7       40.29       52.47     11.83 o 
  -1  27   7       18.78       42.06     17.00 o 
   0  27   7       86.93       71.36     10.09 o 
   1  27   7        2.32       22.45     10.17 o 
   2  27   7       10.20        4.76     12.35 o 
   3  27   7      283.88      316.31     18.68 o 
  -3  28   7        1.12      -15.57     15.57 o 
  -2  28   7       58.35       57.73     12.45 o 
  -1  28   7        5.81       20.49     10.33 o 
   0  28   7       30.58       55.29     10.42 o 
   1  28   7      621.57      652.73     18.39 o 
   2  28   7      139.46      190.29     14.00 o 
  -2  29   7        4.35       34.73     12.86 o 
  -1  29   7       56.90       51.26     10.91 o 
   0  29   7        0.34       11.36     10.74 o 
   1  29   7      185.31      212.02     11.99 o 
   2  29   7        2.06       15.39     16.14 o 
  -2  30   7       12.10       45.67     16.38 o 
  -1  30   7        8.47       17.70     14.33 o 
   0  30   7        7.39       20.07     10.99 o 
   1  30   7       22.55       31.12     11.24 o 
  -1  31   7        0.88       23.50     11.49 o 
   0  31   7      105.17      141.33     12.06 o 
  -6   0   8       26.00       34.42     54.93 o 
  -5   0   8      245.31      198.86     63.87 o 
  -4   0   8       86.19       99.13     13.69 o 
  -3   0   8      871.00      898.70     15.50 o 
  -2   0   8      394.00      497.26      7.96 o 
  -1   0   8    16398.09    18498.21    211.84 o 
   0   0   8      655.22      783.62     15.22 o 
   1   0   8     5891.63     6011.68    105.08 o 
   2   0   8      387.78      361.04     10.52 o 
   3   0   8     1326.30     1438.32     38.50 o 
   4   0   8       21.26       -7.25     12.51 o 
   5   0   8       32.77      -15.88     15.88 o 
   6   0   8       94.48       82.07     19.86 o 
  -6   1   8        1.10        2.60     38.37 o 
  -5   1   8     1097.41     1070.91     29.88 o 
  -4   1   8       35.68       17.91      4.88 o 
  -3   1   8       54.43       52.31      4.19 o 
  -2   1   8     1476.63     1568.76     10.89 o 
  -1   1   8     1670.24     1854.12     21.57 o 
   0   1   8     1199.70     1312.74     16.43 o 
   1   1   8     1498.80     1653.02     22.47 o 
   2   1   8      657.99      619.07      8.45 o 
   3   1   8       83.89       58.29     15.68 o 
   4   1   8        6.74       -8.86      8.86 o 
   5   1   8      151.09      132.41     11.84 o 
   6   1   8        3.76      -13.57     13.57 o 
  -6   2   8        0.29      -52.29     55.59 o 
  -5   2   8      120.10      157.15     27.39 o 
  -4   2   8      729.33      763.00     11.00 o 
  -3   2   8      481.47      468.89      8.59 o 
  -2   2   8      107.38       86.51      2.89 o 
  -1   2   8     6461.37     6999.86     48.12 o 
   0   2   8      557.77      578.13      9.42 o 
   1   2   8       11.95       -2.57      3.63 o 
   2   2   8      592.11      541.32      9.52 o 
   3   2   8      103.93       64.22     11.12 o 
   4   2   8      256.78      236.53     18.66 o 
   5   2   8        2.90       -8.27     10.95 o 
   6   2   8       16.99       10.92     13.57 o 
  -6   3   8       44.66       87.36     56.92 o 
  -5   3   8      221.81      180.61     35.27 o 
  -4   3   8      194.67      244.70      8.67 o 
  -3   3   8      315.04      388.51      8.63 o 
  -2   3   8      115.55       78.02      3.42 o 
  -1   3   8      228.00      196.82      7.64 o 
   0   3   8     2714.09     2884.68     27.30 o 
   1   3   8      732.20      698.40      9.56 o 
   2   3   8     1439.13     1450.44     15.52 o 
   3   3   8     2083.73     2182.72     21.31 o 
   4   3   8      125.66       85.93     10.27 o 
   5   3   8      178.86      166.02     12.28 o 
   6   3   8      457.86      497.90     22.39 o 
  -6   4   8       27.29       72.80     56.92 o 
  -5   4   8      276.57      191.79     20.63 o 
  -4   4   8      144.87      178.92     14.80 o 
  -3   4   8      783.32      836.21     13.47 o 
  -2   4   8       14.19       25.14      4.67 o 
  -1   4   8     3728.57     4174.68     29.51 o 
   0   4   8      251.42      256.82      7.89 o 
   1   4   8      585.36      490.27      8.54 o 
   2   4   8     2100.83     2288.90     21.98 o 
   3   4   8        3.74       -3.53      5.34 o 
   4   4   8     1062.13     1081.89     21.28 o 
   5   4   8      141.33      116.94     12.06 o 
   6   4   8       99.73      137.60     16.24 o 
  -6   5   8       76.48       78.10     56.26 o 
  -5   5   8       15.08       -0.73     17.18 o 
  -4   5   8        8.30       13.50      4.71 o 
  -3   5   8      100.05       83.54      5.44 o 
  -2   5   8      640.20      680.74      7.91 o 
  -1   5   8      509.32      592.43      7.43 o 
   0   5   8     3450.57     3570.68     33.34 o 
   1   5   8      349.80      404.10      8.30 o 
   2   5   8     2548.37     2587.80     32.03 o 
   3   5   8      108.39       97.75      8.12 o 
   4   5   8       30.02       21.47     10.38 o 
   5   5   8       89.48       67.87     11.84 o 
   6   5   8      144.72      132.77     21.47 o 
  -6   6   8       46.43       33.33     12.28 o 
  -5   6   8        9.74       19.22      8.05 o 
  -4   6   8        7.77        1.40      7.87 o 
  -3   6   8      220.58      168.89      5.67 o 
  -2   6   8      143.39      144.37      6.21 o 
  -1   6   8      492.79      475.14      7.90 o 
   0   6   8     2289.58     2450.85     23.91 o 
   1   6   8     3033.00     3427.93     30.88 o 
   2   6   8        6.21       10.01      6.56 o 
   3   6   8       11.58       -5.93      5.93 o 
   4   6   8       19.37        3.15      9.55 o 
   5   6   8      194.14      178.32     15.98 o 
   6   6   8        7.91       -5.24     13.72 o 
  -6   7   8        0.56       -4.03     13.74 o 
  -5   7   8      192.98      173.82     11.13 o 
  -4   7   8       66.53       66.28      5.37 o 
  -3   7   8        2.81       -0.49      2.94 o 
  -2   7   8      284.17      309.61      6.45 o 
  -1   7   8      161.61      136.27      8.41 o 
   0   7   8      174.26      181.28      7.03 o 
   1   7   8        7.09        5.96      4.25 o 
   2   7   8       77.71       76.28      4.86 o 
   3   7   8        9.42       -8.49      8.49 o 
   4   7   8       43.44       14.44      9.99 o 
   5   7   8      168.31      150.74     12.96 o 
  -6   8   8      104.60       82.47     40.04 o 
  -5   8   8       36.37       45.10      8.74 o 
  -4   8   8      220.90      233.42     11.59 o 
  -3   8   8      134.54       84.93      5.97 o 
  -2   8   8      342.42      312.58      7.42 o 
  -1   8   8     2692.97     2615.56     25.39 o 
   0   8   8       71.83       94.10      4.87 o 
   1   8   8     2532.55     2397.86     23.03 o 
   2   8   8     2951.46     3098.83     30.29 o 
   3   8   8      184.21      148.43     13.32 o 
   4   8   8      321.77      358.04     17.23 o 
   5   8   8      638.62      654.76     21.50 o 
  -6   9   8        2.59       -3.24     14.11 o 
  -5   9   8        9.10       13.36      8.96 o 
  -4   9   8        2.73       -4.59      9.19 o 
  -3   9   8      863.01      905.71     17.76 o 
  -2   9   8     2456.65     2661.53     24.97 o 
  -1   9   8       13.99        5.56      4.38 o 
   0   9   8     1051.03      991.73     12.98 o 
   1   9   8     2747.39     3076.31     29.78 o 
   2   9   8      208.21      254.07     11.41 o 
   3   9   8     1728.16     1707.59     22.90 o 
   4   9   8       31.94       25.75     12.34 o 
   5   9   8      107.81      124.75     13.18 o 
  -6  10   8        0.21      -14.72     14.72 o 
  -5  10   8        3.39        7.54     12.70 o 
  -4  10   8        5.29        3.01      8.25 o 
  -3  10   8      361.88      348.24      7.88 o 
  -2  10   8      556.13      641.10     10.37 o 
  -1  10   8      170.34      190.40      7.50 o 
   0  10   8      145.98      130.72      5.37 o 
   1  10   8        7.82        5.83      4.87 o 
   2  10   8        4.57        1.57      5.25 o 
   3  10   8      369.49      362.24     20.80 o 
   4  10   8       48.97       58.62     11.32 o 
   5  10   8      162.26      133.80     16.82 o 
  -6  11   8        0.03        6.95     10.81 o 
  -5  11   8      103.24       81.77      8.41 o 
  -4  11   8        5.87       -6.06      8.69 o 
  -3  11   8       65.28       60.22      4.90 o 
  -2  11   8      478.18      443.40      9.68 o 
  -1  11   8        5.53        1.86      4.71 o 
   0  11   8       14.86       -4.87      4.87 o 
   1  11   8       30.10       20.31      4.61 o 
   2  11   8      414.84      371.95     10.61 o 
   3  11   8        6.43        1.53      5.92 o 
   4  11   8      324.53      300.04     21.94 o 
   5  11   8      114.04      121.86     18.58 o 
  -6  12   8       39.35       47.83     13.30 o 
  -5  12   8        0.54        2.77     10.09 o 
  -4  12   8      197.98      143.79     17.36 o 
  -3  12   8      128.75      129.80      7.29 o 
  -2  12   8        6.38        9.32      5.01 o 
  -1  12   8      692.27      675.60     12.71 o 
   0  12   8        9.41        5.53      5.04 o 
   1  12   8     1603.87     1542.75     16.15 o 
   2  12   8     1202.59     1242.25     15.86 o 
   3  12   8      159.73      142.97     11.65 o 
   4  12   8      128.05      168.45     24.41 o 
   5  12   8       95.38      107.24     14.10 o 
  -6  13   8        7.23        9.51     11.95 o 
  -5  13   8        8.07       20.45     10.76 o 
  -4  13   8        0.52       -7.94      8.98 o 
  -3  13   8      369.17      378.38     12.06 o 
  -2  13   8     1177.46     1131.15     14.86 o 
  -1  13   8        0.22       -3.76      5.12 o 
   0  13   8     1580.46     1458.24     15.38 o 
   1  13   8      309.73      372.61     10.81 o 
   2  13   8      409.85      425.90     11.42 o 
   3  13   8      827.26      896.90     18.81 o 
   4  13   8       97.39       72.01     21.03 o 
   5  13   8      132.15      151.69     15.94 o 
  -6  14   8       33.54       49.50     13.60 o 
  -5  14   8        0.34       -8.14     12.43 o 
  -4  14   8       21.97       20.87      8.38 o 
  -3  14   8      141.68      136.84      5.70 o 
  -2  14   8     1171.79     1190.81     14.18 o 
  -1  14   8      206.07      227.24      7.39 o 
   0  14   8     1300.70     1301.97     14.80 o 
   1  14   8      874.75      859.37     13.87 o 
   2  14   8      684.00      646.36     12.72 o 
   3  14   8        3.00        2.49      8.00 o 
   4  14   8      163.52      159.73     22.20 o 
   5  14   8       89.39      115.80     14.54 o 
  -6  15   8       18.82       32.39     13.25 o 
  -5  15   8       76.29       81.11     11.91 o 
  -4  15   8       14.65        6.30     10.48 o 
  -3  15   8      236.39      248.92     12.27 o 
  -2  15   8       50.35       22.61      5.53 o 
  -1  15   8      568.55      575.24     10.82 o 
   0  15   8      600.57      467.39     14.04 o 
   1  15   8       37.45       30.51      7.83 o 
   2  15   8      202.27      172.96     11.89 o 
   3  15   8       83.62       82.84      8.67 o 
   4  15   8       27.60        8.36     19.71 o 
   5  15   8       58.57       67.48     23.86 o 
  -5  16   8        1.48       -0.06     12.10 o 
  -4  16   8      372.35      336.07     23.59 o 
  -3  16   8       30.37       14.63      6.20 o 
  -2  16   8      120.03      142.60      6.42 o 
  -1  16   8      326.09      305.59     11.15 o 
   0  16   8       58.54       59.04      6.53 o 
   1  16   8      946.37      955.26     15.12 o 
   2  16   8      239.52      215.61     10.02 o 
   3  16   8      248.49      181.57     12.58 o 
   4  16   8       41.36       53.87     16.32 o 
   5  16   8       26.69       20.62     16.72 o 
  -5  17   8       13.29       15.99     13.13 o 
  -4  17   8       24.10       23.16     11.86 o 
  -3  17   8       35.21       22.06      6.58 o 
  -2  17   8     2406.67     2565.32     27.20 o 
  -1  17   8        7.50       16.31      6.61 o 
   0  17   8      206.92      156.85      7.44 o 
   1  17   8     1590.95     1686.16     20.59 o 
   2  17   8       29.57       41.48      7.29 o 
   3  17   8      479.88      493.76     23.24 o 
   4  17   8       91.83       91.50     15.72 o 
   5  17   8       85.00       96.95     20.36 o 
  -5  18   8        0.16        3.17     16.66 o 
  -4  18   8       16.99        3.41     11.83 o 
  -3  18   8      710.91      815.85     17.23 o 
  -2  18   8        1.86        2.78      8.31 o 
  -1  18   8      884.07      877.30     14.96 o 
   0  18   8      317.74      310.74     16.91 o 
   1  18   8       37.48        7.20      7.11 o 
   2  18   8      418.01      472.15     13.50 o 
   3  18   8      207.25      211.93     23.37 o 
   4  18   8        1.59       -8.20     17.41 o 
  -5  19   8       25.36       37.25     15.96 o 
  -4  19   8       88.05       95.78     17.83 o 
  -3  19   8       23.37       22.94      8.77 o 
  -2  19   8        7.21        5.22      7.16 o 
  -1  19   8        9.23       -6.39      7.03 o 
   0  19   8       59.63       61.93      7.44 o 
   1  19   8      187.55      139.64      8.26 o 
   2  19   8       31.54       20.51      7.99 o 
   3  19   8       36.21       38.99     12.61 o 
   4  19   8       33.38       30.65     14.46 o 
  -5  20   8        0.02       12.02     14.10 o 
  -4  20   8      250.44      239.94     25.81 o 
  -3  20   8       76.50       71.44     11.96 o 
  -2  20   8      367.58      388.04     19.77 o 
  -1  20   8      240.06      196.62      8.51 o 
   0  20   8      482.99      389.65     13.29 o 
   1  20   8     1425.53     1324.00     18.92 o 
   2  20   8      565.49      674.09     18.44 o 
   3  20   8       21.53       23.26     13.06 o 
   4  20   8      186.59      222.96     21.82 o 
  -5  21   8       28.59       35.83     17.49 o 
  -4  21   8      100.31       90.63     13.87 o 
  -3  21   8       53.63       47.04     12.19 o 
  -2  21   8       14.68       27.34      8.08 o 
  -1  21   8        0.06       -2.32      7.77 o 
   0  21   8      608.36      559.68     14.35 o 
   1  21   8       21.94       12.83      8.19 o 
   2  21   8      378.89      344.91     12.88 o 
   3  21   8      210.14      177.45     18.58 o 
   4  21   8       37.11       60.22     31.35 o 
  -4  22   8       74.42       73.56     15.73 o 
  -3  22   8        0.96        0.00     12.41 o 
  -2  22   8        1.29        4.91      8.68 o 
  -1  22   8       97.22       87.01      8.51 o 
   0  22   8       61.52       20.70      9.27 o 
   1  22   8        2.41       -4.22      8.43 o 
   2  22   8      428.82      461.94     17.67 o 
   3  22   8      206.11      208.43     26.98 o 
   4  22   8      155.85      155.62     17.02 o 
  -4  23   8        1.73       13.80     17.76 o 
  -3  23   8       52.61       53.99     13.30 o 
  -2  23   8       77.97      104.06      9.15 o 
  -1  23   8        9.08        7.11      8.43 o 
   0  23   8        0.56       -8.52      8.52 o 
   1  23   8      179.60      159.84      9.67 o 
   2  23   8       86.90       81.74      9.74 o 
   3  23   8        7.97       15.07     14.42 o 
  -4  24   8       13.18       14.24     14.68 o 
  -3  24   8       33.23       22.83     22.07 o 
  -2  24   8        4.81       16.12      9.00 o 
  -1  24   8       56.31       37.83     10.92 o 
   0  24   8       41.43       10.92      8.93 o 
   1  24   8       60.17       38.23      9.34 o 
   2  24   8       33.63       30.93      9.74 o 
   3  24   8       20.43       14.95     14.87 o 
  -4  25   8        1.47       19.53     16.30 o 
  -3  25   8      226.90      200.77     15.51 o 
  -2  25   8      592.72      646.30     16.79 o 
  -1  25   8       56.27       37.58      9.43 o 
   0  25   8      369.02      357.01     14.06 o 
   1  25   8       59.26       75.98      9.92 o 
   2  25   8       15.10        7.00      9.89 o 
   3  25   8       95.47      115.53     15.98 o 
  -3  26   8        1.79       12.75     14.67 o 
  -2  26   8        2.64        2.77     10.00 o 
  -1  26   8       62.17       63.66     10.01 o 
   0  26   8       44.66       69.26     10.01 o 
   1  26   8        5.69       -2.17     10.51 o 
   2  26   8      193.50      200.24     13.61 o 
   3  26   8       54.52       94.21     16.47 o 
  -3  27   8        3.34       12.21     19.41 o 
  -2  27   8       16.78        7.90     11.71 o 
  -1  27   8        9.32       31.19     10.08 o 
   0  27   8        0.14       14.53     10.17 o 
   1  27   8        1.50       11.21     10.33 o 
   2  27   8      322.82      294.05     14.64 o 
  -3  28   8        4.75        3.89     15.58 o 
  -2  28   8        3.71       11.73     12.22 o 
  -1  28   8       25.20       27.29     10.40 o 
   0  28   8       27.14       30.61     10.59 o 
   1  28   8        7.19       12.17     10.74 o 
   2  28   8      108.39      125.98     17.32 o 
  -2  29   8       10.39       15.74     16.14 o 
  -1  29   8        0.12       11.16     10.91 o 
   0  29   8      184.11      187.09     11.83 o 
   1  29   8        1.84       28.22     11.24 o 
  -1  30   8       88.21       91.62     11.58 o 
   0  30   8       14.24       46.50     11.33 o 
   1  30   8        0.47       27.30     11.58 o 
  -6   1   9        2.35       35.74     54.93 o 
  -5   1   9        2.28       80.66     31.81 o 
  -4   1   9      113.84       91.84      7.27 o 
  -3   1   9      386.12      398.92      8.95 o 
  -2   1   9      171.07      176.40      4.86 o 
  -1   1   9     1049.86     1334.76     11.41 o 
   0   1   9      148.63      140.30      5.19 o 
   1   1   9      835.94      931.24     12.01 o 
   2   1   9      631.72      677.48     11.04 o 
   3   1   9     1512.29     1623.86     18.17 o 
   4   1   9      283.69      246.89     26.37 o 
   5   1   9      174.41      169.61     13.10 o 
   6   1   9        1.15       -0.91     14.27 o 
  -6   2   9        7.80        0.66     56.26 o 
  -5   2   9     1202.09     1396.59     24.52 o 
  -4   2   9       91.66      100.62      8.23 o 
  -3   2   9      128.74      178.10      9.41 o 
  -2   2   9      738.58      773.41      8.94 o 
  -1   2   9     1573.17     1637.04     14.30 o 
   0   2   9       52.33       64.78      4.30 o 
   1   2   9     3555.85     3705.05     40.29 o 
   2   2   9      718.61      749.91     11.39 o 
   3   2   9      132.57      113.86      8.02 o 
   4   2   9     1020.53     1038.00     21.47 o 
   5   2   9       86.07       61.07     13.37 o 
  -6   3   9       74.54      120.45     58.24 o 
  -5   3   9        1.88        2.14     23.68 o 
  -4   3   9     1671.29     1885.97     19.61 o 
  -3   3   9      143.17      149.55      7.74 o 
  -2   3   9      284.25      316.43      6.52 o 
  -1   3   9     3695.28     4441.81     37.47 o 
   0   3   9      456.75      480.66      9.45 o 
   1   3   9     2508.89     2805.94     28.71 o 
   2   3   9      405.99      388.28      9.66 o 
   3   3   9      504.43      474.76     18.88 o 
   4   3   9      288.61      252.43     18.00 o 
   5   3   9      337.51      351.57     19.47 o 
  -6   4   9       25.85       46.33     56.92 o 
  -5   4   9        6.89       -5.06     18.51 o 
  -4   4   9       19.97       16.39      7.83 o 
  -3   4   9      163.03      148.06      4.81 o 
  -2   4   9       15.36       19.52      3.18 o 
  -1   4   9        6.72        5.77      3.73 o 
   0   4   9        0.76       -4.21      4.21 o 
   1   4   9       28.90       19.17      4.08 o 
   2   4   9       42.33       35.00      6.30 o 
   3   4   9       11.76       -5.53      5.53 o 
   4   4   9      105.82       92.36     10.63 o 
   5   4   9        0.36      -17.78     17.78 o 
  -6   5   9       18.69       11.78     12.26 o 
  -5   5   9      102.70       92.69      8.95 o 
  -4   5   9        0.21        5.90      5.83 o 
  -3   5   9     1170.31     1214.99     12.41 o 
  -2   5   9     1584.50     1735.77     14.40 o 
  -1   5   9      399.21      353.21      7.78 o 
   0   5   9     1279.24     1193.05     14.22 o 
   1   5   9      234.37      224.79      8.10 o 
   2   5   9     3033.46     3154.63     29.26 o 
   3   5   9       31.02        8.63      5.07 o 
   4   5   9        1.48        4.55     10.19 o 
   5   5   9      260.68      222.03     13.60 o 
  -6   6   9        3.48       -2.77     17.21 o 
  -5   6   9        0.33        7.81     10.89 o 
  -4   6   9       10.50        3.64     13.65 o 
  -3   6   9      448.44      409.26      8.05 o 
  -2   6   9      111.48      128.70      7.65 o 
  -1   6   9      983.93      998.74     12.24 o 
   0   6   9     1296.20     1396.59     16.05 o 
   1   6   9     1188.08     1285.39     14.67 o 
   2   6   9      308.80      283.91     10.00 o 
   3   6   9      698.90      656.76     11.77 o 
   4   6   9      796.18      858.94     21.05 o 
   5   6   9       22.57       14.91     12.48 o 
  -6   7   9       98.97      108.32     37.39 o 
  -5   7   9      133.12      112.22     10.68 o 
  -4   7   9        0.53        4.53     15.47 o 
  -3   7   9      439.20      402.77     10.85 o 
  -2   7   9       48.44       39.13      4.44 o 
  -1   7   9        0.51       -4.28      4.28 o 
   0   7   9     3244.64     3501.26     33.26 o 
   1   7   9      478.67      457.85      9.67 o 
   2   7   9      120.83      117.91      5.68 o 
   3   7   9     1539.59     1486.42     17.20 o 
   4   7   9        1.77       -5.30     10.62 o 
   5   7   9      322.94      365.20     22.18 o 
  -6   8   9        3.29       21.95     14.14 o 
  -5   8   9       86.68       96.41      9.41 o 
  -4   8   9       20.43       23.02      8.44 o 
  -3   8   9       51.23       41.45      6.43 o 
  -2   8   9      203.14      211.65      7.39 o 
  -1   8   9       54.85       37.65      4.62 o 
   0   8   9       94.82       89.15      6.72 o 
   1   8   9      244.46      263.42      8.98 o 
   2   8   9       14.29        4.78      4.63 o 
   3   8   9      132.96       96.66      9.27 o 
   4   8   9      191.94      162.09     16.71 o 
   5   8   9       21.19       17.05     12.95 o 
  -6   9   9        2.82       17.33     11.11 o 
  -5   9   9       33.63       37.52      9.65 o 
  -4   9   9        2.31       -3.35      8.44 o 
  -3   9   9      203.55      195.20     11.64 o 
  -2   9   9        8.58       -0.17      4.58 o 
  -1   9   9       83.92       62.16      4.95 o 
   0   9   9      431.76      357.16      9.79 o 
   1   9   9      560.75      557.71     11.03 o 
   2   9   9      219.72      219.80     10.41 o 
   3   9   9       48.87       40.40      5.92 o 
   4   9   9      143.33      137.23     11.77 o 
   5   9   9       93.93      106.61     15.90 o 
  -6  10   9       19.42       16.85     10.80 o 
  -5  10   9      150.98      172.45     10.76 o 
  -4  10   9      204.18      219.02     20.29 o 
  -3  10   9      320.07      281.76      8.82 o 
  -2  10   9      432.15      432.16     10.06 o 
  -1  10   9      489.85      451.90      9.90 o 
   0  10   9      168.48      155.02      5.87 o 
   1  10   9     2476.56     2552.08     25.89 o 
   2  10   9      364.01      303.92     12.23 o 
   3  10   9      325.82      276.85     14.87 o 
   4  10   9      381.11      421.22     19.75 o 
   5  10   9      160.25      132.50     40.12 o 
  -6  11   9        0.14       -1.18     11.25 o 
  -5  11   9        1.33        3.59     10.10 o 
  -4  11   9        3.86        6.19      9.13 o 
  -3  11   9       55.38       66.37      9.31 o 
  -2  11   9       11.81        4.50      5.10 o 
  -1  11   9      464.48      494.98     10.46 o 
   0  11   9      448.74      476.71     13.66 o 
   1  11   9     1655.51     1831.24     18.23 o 
   2  11   9        3.92       -6.32      6.32 o 
   3  11   9       27.75       36.28      6.96 o 
   4  11   9      303.43      276.33     27.23 o 
   5  11   9      109.17      114.79     14.28 o 
  -6  12   9        0.06       -0.06     11.70 o 
  -5  12   9        1.31        4.28      8.53 o 
  -4  12   9      845.10      821.47     31.17 o 
  -3  12   9       37.72       41.97      5.42 o 
  -2  12   9       91.30       80.58      6.34 o 
  -1  12   9      262.54      255.58     14.11 o 
   0  12   9       55.01       72.22      5.87 o 
   1  12   9        5.48        0.72      5.09 o 
   2  12   9      126.36      119.66      6.70 o 
   3  12   9      320.17      275.97     17.47 o 
   4  12   9        3.15       10.37     12.20 o 
   5  12   9       84.54       53.97     14.09 o 
  -6  13   9       17.87       16.33     14.46 o 
  -5  13   9        0.12      -10.25     11.09 o 
  -4  13   9       52.53       70.64     10.25 o 
  -3  13   9       11.87        2.36      5.52 o 
  -2  13   9      895.73      898.68     13.28 o 
  -1  13   9      367.43      386.29     10.74 o 
   0  13   9     1080.74     1095.88     15.12 o 
   1  13   9       82.95       67.09      5.67 o 
   2  13   9      348.77      357.59     11.56 o 
   3  13   9       11.45        9.88      8.20 o 
   4  13   9       28.93       50.82     12.66 o 
   5  13   9       74.28       86.67     14.75 o 
  -6  14   9        1.71       10.99     18.94 o 
  -5  14   9        8.86       20.70     11.44 o 
  -4  14   9      208.26      212.06     17.96 o 
  -3  14   9      280.02      268.77      9.91 o 
  -2  14   9      285.84      329.80     11.18 o 
  -1  14   9      539.52      520.96     11.88 o 
   0  14   9        0.27       -0.31      5.26 o 
   1  14   9      871.49      866.52     14.21 o 
   2  14   9      849.72      885.86     14.72 o 
   3  14   9      378.15      361.63     15.36 o 
   4  14   9      929.43     1084.17     25.42 o 
   5  14   9       17.25       24.14     14.54 o 
  -6  15   9       11.18        8.62     13.29 o 
  -5  15   9       11.85       18.17     23.00 o 
  -4  15   9       22.35       25.91      8.88 o 
  -3  15   9        6.10       -4.91      5.70 o 
  -2  15   9        7.56       10.81      5.66 o 
  -1  15   9        2.79        4.14      5.50 o 
   0  15   9     1652.68     1698.58     17.99 o 
   1  15   9     1425.09     1432.56     18.51 o 
   2  15   9      231.54      190.67     13.18 o 
   3  15   9      971.80      954.04     20.44 o 
   4  15   9      146.40      139.67     18.72 o 
   5  15   9       99.07      101.16     18.85 o 
  -5  16   9       30.81       26.44     15.45 o 
  -4  16   9        9.15       20.77     11.15 o 
  -3  16   9        0.85       -3.68      5.91 o 
  -2  16   9      383.69      373.29     10.92 o 
  -1  16   9       35.48       30.81      5.96 o 
   0  16   9     1388.12     1448.91     18.43 o 
   1  16   9        5.60        8.18      6.86 o 
   2  16   9       99.97      118.49     10.13 o 
   3  16   9      277.60      254.11     40.40 o 
   4  16   9       14.13       12.47     21.97 o 
   5  16   9      215.53      202.80     30.20 o 
  -5  17   9        8.03        1.74     13.98 o 
  -4  17   9       39.02       31.22     11.83 o 
  -3  17   9      215.29      174.16     14.52 o 
  -2  17   9      500.98      459.46     12.32 o 
  -1  17   9       84.20       64.38      7.19 o 
   0  17   9      215.54      166.61      7.86 o 
   1  17   9      169.64      178.45      8.10 o 
   2  17   9       22.67        3.61      7.29 o 
   3  17   9       15.98      -10.64     14.65 o 
   4  17   9      139.60      146.20     38.98 o 
  -5  18   9       36.18       57.61     23.72 o 
  -4  18   9       59.95       50.54     12.72 o 
  -3  18   9      720.12      690.38     16.86 o 
  -2  18   9      309.83      226.15     19.81 o 
  -1  18   9      138.81      119.23      7.68 o 
   0  18   9       58.23       67.73      8.12 o 
   1  18   9      727.69      800.38     19.01 o 
   2  18   9        7.55        0.74      7.79 o 
   3  18   9       84.33       73.15     13.27 o 
   4  18   9      404.23      442.41     36.73 o 
  -5  19   9       45.77       49.67     21.36 o 
  -4  19   9       40.06       44.91     12.74 o 
  -3  19   9        2.48       10.61      9.03 o 
  -2  19   9      575.90      653.08     14.62 o 
  -1  19   9        5.53       -8.12      8.12 o 
   0  19   9      676.46      680.59     14.37 o 
   1  19   9     1528.73     1519.99     26.84 o 
   2  19   9      219.79      191.77      8.99 o 
   3  19   9      458.17      482.78     22.07 o 
   4  19   9       43.38       63.20     14.91 o 
  -5  20   9       38.69       61.08     20.17 o 
  -4  20   9        7.31        4.23     13.10 o 
  -3  20   9      193.04      200.31     16.64 o 
  -2  20   9      325.95      365.23     13.64 o 
  -1  20   9      144.41      113.80      9.55 o 
   0  20   9      418.50      425.42     13.71 o 
   1  20   9       33.20       13.47      8.10 o 
   2  20   9      394.37      412.21     14.40 o 
   3  20   9        7.38       -5.80     13.49 o 
   4  20   9      131.35      143.37     18.15 o 
  -5  21   9        7.16       27.82     15.01 o 
  -4  21   9        4.60        3.59     13.78 o 
  -3  21   9       67.53       66.08     12.86 o 
  -2  21   9       18.84        1.34      8.18 o 
  -1  21   9      268.71      261.10     11.18 o 
   0  21   9      371.60      341.70     13.62 o 
   1  21   9      192.48      178.86      9.34 o 
   2  21   9      233.19      227.22     10.89 o 
   3  21   9        0.80        9.44     13.96 o 
   4  21   9       29.31       31.99     15.84 o 
  -4  22   9      163.62      189.93     29.18 o 
  -3  22   9      147.66      125.72     13.75 o 
  -2  22   9       69.16       69.54     11.95 o 
  -1  22   9      384.22      355.12     19.97 o 
   0  22   9       83.84       63.46      8.68 o 
   1  22   9        7.42       -0.39      8.67 o 
   2  22   9       33.24       39.64      9.31 o 
   3  22   9      133.20      125.06     22.30 o 
   4  22   9      214.00      276.54     34.76 o 
  -4  23   9       20.29       29.49     15.51 o 
  -3  23   9        3.47       19.01     13.32 o 
  -2  23   9       62.40       62.04     10.13 o 
  -1  23   9       85.83       45.11      9.00 o 
   0  23   9      159.47      160.92      9.75 o 
   1  23   9       28.07       29.33      9.34 o 
   2  23   9      130.13      117.88      9.99 o 
   3  23   9      123.39      121.13     15.72 o 
  -4  24   9       11.49       13.38     15.10 o 
  -3  24   9      112.68      130.45     14.84 o 
  -2  24   9       21.66       25.73      9.24 o 
  -1  24   9      163.48      158.23      9.83 o 
   0  24   9      535.13      554.09     16.01 o 
   1  24   9       81.77       62.47      9.67 o 
   2  24   9       85.92       93.24     10.40 o 
   3  24   9       78.08       86.17     15.76 o 
  -4  25   9       15.47       19.26     15.77 o 
  -3  25   9       11.83       15.34     14.65 o 
  -2  25   9       17.27       25.10      9.74 o 
  -1  25   9      107.95      111.52     10.16 o 
   0  25   9       42.61       31.38      9.68 o 
   1  25   9       53.46       47.88     10.00 o 
   2  25   9        3.65      -11.83     11.83 o 
   3  25   9       44.19       60.40     20.48 o 
  -3  26   9       28.37       23.63     14.87 o 
  -2  26   9       59.44       57.28     11.96 o 
  -1  26   9       65.82       58.52     10.16 o 
   0  26   9        0.51       -4.68      9.92 o 
   1  26   9      349.07      366.47     25.12 o 
   2  26   9        4.26       -2.85     12.60 o 
  -3  27   9      139.33      140.81     18.13 o 
  -2  27   9       36.77       47.92     12.34 o 
  -1  27   9        0.88       15.86     10.31 o 
   0  27   9       66.09       64.93     10.58 o 
   1  27   9      218.94      255.02     12.14 o 
   2  27   9       25.28       21.44     16.14 o 
  -2  28   9       34.57       66.39     12.86 o 
  -1  28   9       18.42       22.25     10.74 o 
   0  28   9        3.70       10.24     10.74 o 
   1  28   9        3.75       14.15     11.24 o 
   2  28   9      117.09      135.62     17.77 o 
  -2  29   9       78.76      104.68     16.85 o 
  -1  29   9       44.50       62.44     12.90 o 
   0  29   9       15.34       24.48     11.16 o 
   1  29   9       33.00       41.63     11.66 o 
  -1  30   9       48.39       77.19     11.74 o 
   0  30   9       20.43       46.13     11.66 o 
  -6   0  10       11.46        2.65     54.93 o 
  -5   0  10      110.37       67.85     29.45 o 
  -4   0  10      148.20      145.51     20.77 o 
  -3   0  10      251.45      168.32     10.32 o 
  -2   0  10       13.42       34.72      4.79 o 
  -1   0  10      148.06       97.63      6.77 o 
   0   0  10     1814.43     2289.67     32.75 o 
   1   0  10      326.60      377.47     13.80 o 
   2   0  10     1521.44     1701.78     26.91 o 
   3   0  10       74.90       84.22      8.42 o 
   4   0  10      355.64      374.60     26.47 o 
   5   0  10      147.76       93.98     19.19 o 
  -6   1  10        3.92        2.65     53.61 o 
  -5   1  10      173.40      159.78     20.92 o 
  -4   1  10     1072.38      904.23     15.88 o 
  -3   1  10      946.24     1071.47     10.24 o 
  -2   1  10      103.55       70.39      3.60 o 
  -1   1  10       27.49       26.60      4.46 o 
   0   1  10       31.22        5.56      4.54 o 
   1   1  10      252.16      178.44      5.78 o 
   2   1  10       76.53       62.67      5.27 o 
   3   1  10     2252.40     2293.94     23.03 o 
   4   1  10       33.35       40.84     12.28 o 
   5   1  10      155.15      130.60     13.80 o 
  -6   2  10        9.61       41.03     54.93 o 
  -5   2  10       51.20       40.31     14.68 o 
  -4   2  10      753.36      744.92     17.25 o 
  -3   2  10      417.04      389.35      7.88 o 
  -2   2  10     1738.87     1974.18     18.21 o 
  -1   2  10      125.20       71.85      4.54 o 
   0   2  10     2592.10     2820.07     27.63 o 
   1   2  10     2101.04     2053.83     21.59 o 
   2   2  10        4.42       -5.11      5.11 o 
   3   2  10      129.93      128.49     13.51 o 
   4   2  10      260.04      219.41     16.45 o 
   5   2  10        6.26      -12.64     12.64 o 
  -6   3  10       45.17       47.04     28.79 o 
  -5   3  10        1.07       -9.07     18.99 o 
  -4   3  10        1.28        9.92     13.88 o 
  -3   3  10     1022.70     1104.43     11.98 o 
  -2   3  10      295.91      231.74      6.19 o 
  -1   3  10     3109.21     3547.29     30.64 o 
   0   3  10     4432.97     5000.02     46.08 o 
   1   3  10       17.80        3.24      4.31 o 
   2   3  10      758.00      776.88     13.09 o 
   3   3  10      650.50      617.38     20.44 o 
   4   3  10      134.87      154.94     11.51 o 
   5   3  10      123.53      110.32     14.77 o 
  -6   4  10       21.66       19.27     14.09 o 
  -5   4  10       11.56       28.65      8.95 o 
  -4   4  10     1744.56     1832.38     45.96 o 
  -3   4  10      385.48      327.86     12.28 o 
  -2   4  10     2262.34     2574.07     28.94 o 
  -1   4  10      935.65      876.17     11.08 o 
   0   4  10     1632.52     1837.49     19.61 o 
   1   4  10     1381.73     1484.38     20.92 o 
   2   4  10     1125.40     1166.10     17.15 o 
   3   4  10        4.99       -7.23      7.23 o 
   4   4  10      441.62      472.69     18.80 o 
   5   4  10        1.60      -14.30     14.30 o 
  -6   5  10       11.58        0.74     12.88 o 
  -5   5  10       23.43       24.96     14.08 o 
  -4   5  10      643.97      639.17     17.62 o 
  -3   5  10      427.95      446.28     13.65 o 
  -2   5  10     1174.02     1129.52     13.43 o 
  -1   5  10       70.07       84.46      9.13 o 
   0   5  10      794.80      963.42     13.22 o 
   1   5  10     1003.62     1219.21     14.01 o 
   2   5  10      134.99      155.20      9.50 o 
   3   5  10      403.09      383.12     10.46 o 
   4   5  10      102.39       88.42     11.28 o 
   5   5  10        5.92       -1.66     12.71 o 
  -6   6  10       13.61       11.35     13.52 o 
  -5   6  10        4.04        4.83      9.39 o 
  -4   6  10      108.40      110.59     10.28 o 
  -3   6  10      638.92      635.66      9.08 o 
  -2   6  10       16.72       -2.69      4.50 o 
  -1   6  10       52.11       64.64      4.69 o 
   0   6  10     1335.69     1378.18     15.95 o 
   1   6  10      535.42      493.22      9.89 o 
   2   6  10      570.01      617.77     11.81 o 
   3   6  10       65.76       50.16      9.05 o 
   4   6  10       43.94       44.01     11.28 o 
   5   6  10      112.61      125.78     14.02 o 
  -6   7  10       17.71       21.31     26.80 o 
  -5   7  10       52.75       51.05      9.63 o 
  -4   7  10      184.52      128.00     18.97 o 
  -3   7  10       90.87       93.65      4.44 o 
  -2   7  10       30.18       27.12      5.43 o 
  -1   7  10        8.72       10.60      4.69 o 
   0   7  10       28.48       20.44      5.04 o 
   1   7  10       47.69       42.41      6.48 o 
   2   7  10      425.62      387.28     11.90 o 
   3   7  10      193.72      174.76     11.51 o 
   4   7  10       18.66        7.37     12.77 o 
   5   7  10      259.35      259.75     28.48 o 
  -6   8  10        3.18       18.31     10.60 o 
  -5   8  10       11.29       17.22     14.04 o 
  -4   8  10      901.81      951.29     20.38 o 
  -3   8  10      110.75      136.14      7.90 o 
  -2   8  10      516.49      618.33     10.57 o 
  -1   8  10     2093.33     2276.60     25.79 o 
   0   8  10       42.07       31.43      5.21 o 
   1   8  10     1481.33     1543.98     17.36 o 
   2   8  10      560.76      537.78     26.51 o 
   3   8  10      687.72      738.67     13.13 o 
   4   8  10      484.90      552.31     20.12 o 
   5   8  10        1.63       -7.18     13.36 o 
  -6   9  10        0.80       13.97     15.74 o 
  -5   9  10      158.15      164.20     14.02 o 
  -4   9  10       39.69       21.80     17.64 o 
  -3   9  10      631.09      685.19     11.96 o 
  -2   9  10       72.19       78.53      6.11 o 
  -1   9  10      362.48      439.35     10.24 o 
   0   9  10     2161.86     2330.06     24.07 o 
   1   9  10       15.64       22.60      5.45 o 
   2   9  10      693.08      685.17     11.21 o 
   3   9  10     1146.41     1149.92     15.73 o 
   4   9  10       45.81       31.30     15.96 o 
   5   9  10       56.03       62.04     17.51 o 
  -6  10  10        4.62       11.79      9.17 o 
  -5  10  10       38.92       35.98     10.31 o 
  -4  10  10      215.89      191.91     17.17 o 
  -3  10  10       48.95       40.51      7.73 o 
  -2  10  10       35.45       37.16      5.23 o 
  -1  10  10     1244.93     1397.14     16.79 o 
   0  10  10      136.54      173.76     10.41 o 
   1  10  10      172.16      176.55      7.46 o 
   2  10  10       71.05       76.88      5.55 o 
   3  10  10      298.89      272.06     11.25 o 
   4  10  10        2.93        5.74     11.95 o 
   5  10  10        1.43      -10.16     16.79 o 
  -6  11  10        0.18       -8.16     11.49 o 
  -5  11  10        0.11       11.17     10.53 o 
  -4  11  10       17.71       19.38      9.58 o 
  -3  11  10        1.73       -0.31      5.37 o 
  -2  11  10       12.49        7.76      5.33 o 
  -1  11  10      108.09       94.92      5.94 o 
   0  11  10      964.55      941.34     14.04 o 
   1  11  10       32.99       37.36      6.03 o 
   2  11  10       17.86        5.24      6.11 o 
   3  11  10        4.23        1.88      6.51 o 
   4  11  10      241.33      231.65     20.59 o 
   5  11  10        4.08       -3.93     14.06 o 
  -6  12  10        8.50       14.96     13.32 o 
  -5  12  10       31.36       31.55     11.00 o 
  -4  12  10       30.06       25.84      9.99 o 
  -3  12  10        1.91       -0.22      5.52 o 
  -2  12  10      681.69      643.28     11.86 o 
  -1  12  10       21.83        4.95      5.52 o 
   0  12  10      104.94       89.81      6.20 o 
   1  12  10      119.45       98.80      5.98 o 
   2  12  10       12.75        9.18      6.45 o 
   3  12  10        3.38        3.11      8.18 o 
   4  12  10      915.32      918.82     29.60 o 
   5  12  10        2.00        4.03     14.48 o 
  -6  13  10       21.78       20.66     12.85 o 
  -5  13  10      255.85      228.79     18.88 o 
  -4  13  10        9.76       -1.45     13.70 o 
  -3  13  10      526.85      532.73     11.77 o 
  -2  13  10      159.14      163.84     12.80 o 
  -1  13  10      213.02      205.39     11.18 o 
   0  13  10      251.45      278.99      9.91 o 
   1  13  10      380.06      385.84     10.77 o 
   2  13  10      254.31      241.13     10.41 o 
   3  13  10      300.53      299.56     21.97 o 
   4  13  10      144.78      150.83     18.39 o 
   5  13  10      122.87      126.41     15.82 o 
  -6  14  10        0.43        0.17     15.40 o 
  -5  14  10       48.18       42.68     13.95 o 
  -4  14  10        1.09       -8.43     13.69 o 
  -3  14  10        8.27        6.15      7.39 o 
  -2  14  10      431.37      393.83     11.30 o 
  -1  14  10     1665.43     1836.62     21.08 o 
   0  14  10      211.39      231.05      8.40 o 
   1  14  10      130.06      135.61      6.50 o 
   2  14  10      516.02      593.25     13.53 o 
   3  14  10       51.80       55.95      9.04 o 
   4  14  10      103.38      133.23     24.85 o 
   5  14  10       60.88       55.71     15.41 o 
  -5  15  10        0.27       -7.58     12.32 o 
  -4  15  10       65.76       72.88      9.73 o 
  -3  15  10      340.63      311.64     11.50 o 
  -2  15  10      724.62      752.37     15.82 o 
  -1  15  10      548.15      501.94     11.34 o 
   0  15  10       45.99       32.04      6.03 o 
   1  15  10       48.18       38.86      7.11 o 
   2  15  10     1637.84     1562.53     19.49 o 
   3  15  10      119.61      113.23     18.89 o 
   4  15  10      602.87      615.45     38.86 o 
  -5  16  10        3.14       16.82     13.01 o 
  -4  16  10        9.55       18.19      9.36 o 
  -3  16  10        0.75       -5.23      7.16 o 
  -2  16  10       72.52       78.03      6.55 o 
  -1  16  10      327.26      337.27     10.86 o 
   0  16  10        2.47       -6.09      6.09 o 
   1  16  10      163.33      167.99      8.10 o 
   2  16  10        3.99        7.33      7.37 o 
   3  16  10      259.72      236.29     27.15 o 
   4  16  10      141.00      148.16     22.33 o 
  -5  17  10        4.03       -4.41     13.23 o 
  -4  17  10        0.40        2.37     12.04 o 
  -3  17  10       98.23       86.98      7.99 o 
  -2  17  10      617.33      643.67     12.74 o 
  -1  17  10      515.75      455.61     11.74 o 
   0  17  10       31.10       31.46      7.74 o 
   1  17  10     1166.25     1099.19     26.65 o 
   2  17  10      156.04      152.20      8.47 o 
   3  17  10      677.16      710.36     37.70 o 
   4  17  10       22.27       25.04     17.91 o 
  -5  18  10        5.75       -9.51     13.67 o 
  -4  18  10        4.44       -0.95     30.20 o 
  -3  18  10       42.70       38.27      9.13 o 
  -2  18  10      221.27      205.60      7.73 o 
  -1  18  10       49.85       79.09      7.85 o 
   0  18  10       65.26       49.59      7.69 o 
   1  18  10      453.36      491.05     14.01 o 
   2  18  10      104.69      123.06      9.86 o 
   3  18  10       52.13       55.10     16.26 o 
   4  18  10       92.55      100.31     15.55 o 
  -5  19  10        3.05        7.69     14.31 o 
  -4  19  10        0.30        6.32     20.35 o 
  -3  19  10      128.10      106.24     13.65 o 
  -2  19  10       46.74       60.04      8.16 o 
  -1  19  10        1.25       -7.48      7.59 o 
   0  19  10        1.74       -7.59      7.69 o 
   1  19  10       45.61       21.64      8.01 o 
   2  19  10        7.90        3.78      8.34 o 
   3  19  10       16.13       -0.06     13.27 o 
   4  19  10      125.77      141.17     19.08 o 
  -5  20  10        1.74        9.42     18.37 o 
  -4  20  10        1.32      -13.67     13.67 o 
  -3  20  10        0.03       -7.17     12.20 o 
  -2  20  10     1506.38     1442.54     23.80 o 
  -1  20  10      100.79       72.54      8.34 o 
   0  20  10        8.51        5.13      8.10 o 
   1  20  10      489.17      437.33     14.58 o 
   2  20  10       62.05       64.11      9.00 o 
   3  20  10      341.47      331.25     37.67 o 
   4  20  10      259.59      272.85     34.20 o 
  -4  21  10        0.00        4.28     13.75 o 
  -3  21  10       50.10       42.41     13.08 o 
  -2  21  10      107.58      124.42      9.08 o 
  -1  21  10      198.39      187.90     10.01 o 
   0  21  10      121.25      107.39      9.01 o 
   1  21  10       27.14       32.39      8.76 o 
   2  21  10      188.33      196.88     14.99 o 
   3  21  10      123.50      135.55     15.45 o 
   4  21  10        5.07       19.16     16.46 o 
  -4  22  10        9.71       16.36     15.40 o 
  -3  22  10        2.33       -5.28     16.06 o 
  -2  22  10       24.16       19.10      8.66 o 
  -1  22  10       55.88       48.11      8.84 o 
   0  22  10        1.46       -8.68      8.68 o 
   1  22  10        2.98       -1.48      9.00 o 
   2  22  10       60.89       79.76      9.64 o 
   3  22  10      144.37      119.66     15.74 o 
  -4  23  10        2.45       -9.86     14.47 o 
  -3  23  10       39.77       46.21     13.98 o 
  -2  23  10       50.52       42.83      9.15 o 
  -1  23  10        7.09       -2.54     14.07 o 
   0  23  10      131.77      120.27      9.68 o 
   1  23  10       58.99       44.45      9.67 o 
   2  23  10      236.04      220.00     10.85 o 
   3  23  10       22.47       27.17     15.49 o 
  -4  24  10        0.73        0.81     15.15 o 
  -3  24  10       42.86       38.29     14.45 o 
  -2  24  10       16.66       10.97      9.48 o 
  -1  24  10       52.21       44.98     10.21 o 
   0  24  10       25.64       17.49      9.57 o 
   1  24  10       67.37       63.40     10.00 o 
   2  24  10        5.84      -11.80     11.80 o 
   3  24  10       86.11      110.57     16.43 o 
  -3  25  10       26.45       25.58     14.87 o 
  -2  25  10        0.69        4.83      9.91 o 
  -1  25  10      170.20      156.78     10.66 o 
   0  25  10      152.38      133.66     10.58 o 
   1  25  10       28.87       21.85     10.16 o 
   2  25  10      259.37      264.80     16.21 o 
  -3  26  10        0.41        5.79     15.34 o 
  -2  26  10        1.27       19.07     12.07 o 
  -1  26  10        2.11       19.74     10.16 o 
   0  26  10       14.65       21.80     10.25 o 
   1  26  10      171.55      170.35     11.48 o 
   2  26  10       74.57       73.56     13.23 o 
  -3  27  10       17.24       15.54     15.57 o 
  -2  27  10       34.71       55.88     12.84 o 
  -1  27  10        2.31       12.84     10.58 o 
   0  27  10        0.11        2.44     10.67 o 
   1  27  10      136.54      148.21     11.66 o 
   2  27  10       49.00       37.06     16.85 o 
  -2  28  10        6.34       10.15     16.14 o 
  -1  28  10        3.65       13.20     10.91 o 
   0  28  10        5.76       13.39     12.04 o 
   1  28  10       40.10       42.70     11.32 o 
  -1  29  10        1.19       19.37     11.24 o 
   0  29  10       49.19       83.01     11.82 o 
  -6   1  11        7.83        7.82     10.12 o 
  -5   1  11      115.17       89.62     13.09 o 
  -4   1  11       60.04       79.75      8.81 o 
  -3   1  11       50.61       32.27      3.52 o 
  -2   1  11     1414.15     1399.62     16.60 o 
  -1   1  11      151.67      154.20      8.02 o 
   0   1  11       18.90       11.69      4.87 o 
   1   1  11      395.67      407.70     10.57 o 
   2   1  11       77.92       74.74      6.02 o 
   3   1  11      422.38      486.69     12.19 o 
   4   1  11        0.24       -4.05     20.19 o 
   5   1  11      153.67      158.80     17.87 o 
  -6   2  11       38.53       26.14     13.81 o 
  -5   2  11       12.90        6.00      9.37 o 
  -4   2  11      212.91      186.19     10.25 o 
  -3   2  11      173.52      186.22      8.08 o 
  -2   2  11      852.72      953.66     12.78 o 
  -1   2  11     1827.87     2156.85     22.16 o 
   0   2  11      423.21      483.21     10.79 o 
   1   2  11     1756.33     2061.99     22.08 o 
   2   2  11       12.30       13.99      5.58 o 
   3   2  11      601.72      666.33     12.63 o 
   4   2  11       12.73        0.80     11.24 o 
   5   2  11       12.06       10.60     13.80 o 
  -6   3  11       25.43       22.65     12.91 o 
  -5   3  11        1.48       -9.37      9.37 o 
  -4   3  11        7.47        0.31      8.41 o 
  -3   3  11      190.00      187.33      5.82 o 
  -2   3  11       30.62       33.21      4.69 o 
  -1   3  11      129.49      210.16      7.25 o 
   0   3  11     5133.26     5966.82     54.60 o 
   1   3  11     2189.44     2418.96     25.06 o 
   2   3  11     1507.58     1650.24     24.00 o 
   3   3  11       97.26       66.29      7.36 o 
   4   3  11       70.80       69.14     11.67 o 
   5   3  11       15.97      -10.68     13.80 o 
  -6   4  11        4.48       -6.31     10.35 o 
  -5   4  11        1.99       -2.47      9.38 o 
  -4   4  11      381.86      423.75     17.09 o 
  -3   4  11      102.02       84.39      4.77 o 
  -2   4  11      218.88      171.63      6.71 o 
  -1   4  11        6.99        4.54      4.26 o 
   0   4  11      740.38      824.34     12.71 o 
   1   4  11       16.36        7.92      4.73 o 
   2   4  11      396.24      395.11     10.94 o 
   3   4  11       47.89       37.20      6.10 o 
   4   4  11       15.04        3.24     11.26 o 
   5   4  11       22.65       15.74     13.33 o 
  -6   5  11       19.96        5.98     11.55 o 
  -5   5  11        4.57        3.68     14.44 o 
  -4   5  11       70.97       80.30      9.30 o 
  -3   5  11      650.37      723.19     11.08 o 
  -2   5  11      450.55      534.71     11.53 o 
  -1   5  11      792.48      836.86     11.18 o 
   0   5  11      376.54      285.35     10.13 o 
   1   5  11     1117.14     1269.74     19.19 o 
   2   5  11     1498.91     1537.23     17.87 o 
   3   5  11       22.80        7.30      5.23 o 
   4   5  11        1.42       -7.96     13.11 o 
   5   5  11       91.03       78.01     13.76 o 
  -6   6  11       30.15       20.60     10.58 o 
  -5   6  11       14.02        9.85      9.83 o 
  -4   6  11        7.78        4.55      9.05 o 
  -3   6  11      147.23      174.04     10.53 o 
  -2   6  11       30.87       42.94      4.87 o 
  -1   6  11      567.13      527.42      9.51 o 
   0   6  11       46.39       47.73      5.37 o 
   1   6  11      185.19      157.19      7.35 o 
   2   6  11     1690.70     1796.11     19.73 o 
   3   6  11       58.69       66.35      7.50 o 
   4   6  11      469.20      536.97     20.31 o 
   5   6  11       13.20       -8.95     15.99 o 
  -6   7  11        0.22      -10.56     10.56 o 
  -5   7  11        5.67        0.35     13.02 o 
  -4   7  11      185.35      224.61     23.77 o 
  -3   7  11      100.99       90.94      5.24 o 
  -2   7  11     1400.71     1506.66     16.79 o 
  -1   7  11      880.86      954.35     12.91 o 
   0   7  11       34.70       26.94      5.37 o 
   1   7  11       38.27       45.24      5.52 o 
   2   7  11       49.28       57.83      7.39 o 
   3   7  11       52.51       34.62      6.39 o 
   4   7  11       20.92       10.02     11.88 o 
   5   7  11       50.67       60.50     14.42 o 
  -6   8  11        4.58       -6.84     13.00 o 
  -5   8  11        9.94        5.41     10.29 o 
  -4   8  11       37.12       45.66      9.75 o 
  -3   8  11       22.36       21.60      5.07 o 
  -2   8  11      473.60      474.88     11.61 o 
  -1   8  11      142.06      106.87      5.87 o 
   0   8  11       36.34       20.21      5.45 o 
   1   8  11     1210.97     1268.71     17.40 o 
   2   8  11       14.57        5.23      6.36 o 
   3   8  11        5.67       -6.35      6.35 o 
   4   8  11        3.42       -6.54     11.92 o 
   5   8  11       71.77       68.82     22.78 o 
  -6   9  11        3.13        4.56     11.26 o 
  -5   9  11       42.01       31.08     10.53 o 
  -4   9  11      322.54      362.99     16.48 o 
  -3   9  11      124.23      115.90      7.80 o 
  -2   9  11      580.78      519.20     10.89 o 
  -1   9  11     1199.96     1293.75     24.89 o 
   0   9  11       30.56       18.85      5.70 o 
   1   9  11      133.35      136.38      6.56 o 
   2   9  11      140.64      105.59      6.63 o 
   3   9  11       55.78       61.73      6.78 o 
   4   9  11       30.04       14.38     12.35 o 
   5   9  11       44.79       52.33     14.68 o 
  -6  10  11       14.01       18.00     11.72 o 
  -5  10  11       34.52       38.43     10.75 o 
  -4  10  11        2.62        2.65      9.98 o 
  -3  10  11        0.65        0.58      5.37 o 
  -2  10  11       65.89       59.81      5.77 o 
  -1  10  11      727.17      687.86     16.68 o 
   0  10  11      100.05      122.46      6.45 o 
   1  10  11     3391.79     3471.31     40.77 o 
   2  10  11        8.84        8.96      5.77 o 
   3  10  11      478.22      549.17     15.54 o 
   4  10  11      185.35      166.07     19.02 o 
   5  10  11        2.45      -13.24     14.48 o 
  -6  11  11       12.48       12.67      9.92 o 
  -5  11  11        8.56        9.10     11.43 o 
  -4  11  11        0.02       -8.82     10.22 o 
  -3  11  11      179.59      192.22     13.73 o 
  -2  11  11      426.07      392.40     12.19 o 
  -1  11  11      330.82      316.78     10.88 o 
   0  11  11     1783.79     1832.38     21.09 o 
   1  11  11      280.03      270.00     15.89 o 
   2  11  11      280.11      252.15     10.85 o 
   3  11  11      895.30      974.20     18.38 o 
   4  11  11       17.15       29.60     18.92 o 
   5  11  11      164.11      176.48     19.09 o 
  -6  12  11        3.42        5.24     10.17 o 
  -5  12  11       94.43      109.98     14.64 o 
  -4  12  11       55.96       35.36     14.44 o 
  -3  12  11        7.87       10.07      6.03 o 
  -2  12  11       28.15       24.70      6.04 o 
  -1  12  11       34.58       41.30      6.20 o 
   0  12  11       38.09       36.64      6.45 o 
   1  12  11       26.50       -0.43      6.53 o 
   2  12  11      524.33      518.65     12.98 o 
   3  12  11        0.45        6.58     14.52 o 
   4  12  11      270.89      248.30     18.38 o 
   5  12  11        7.64        6.39     15.15 o 
  -6  13  11        2.23       -3.29     12.84 o 
  -5  13  11       28.77       15.45     11.87 o 
  -4  13  11       30.62       28.26     12.06 o 
  -3  13  11      277.22      266.94     10.80 o 
  -2  13  11      358.06      374.47     11.35 o 
  -1  13  11       84.70       65.24      6.59 o 
   0  13  11        1.47       -5.74      6.27 o 
   1  13  11      230.66      225.13      9.12 o 
   2  13  11       12.66       14.65      7.17 o 
   3  13  11        3.31       -1.87     11.63 o 
   4  13  11       85.47       79.64     13.95 o 
   5  13  11       20.06       26.80     15.58 o 
  -5  14  11       24.78       31.46     10.14 o 
  -4  14  11       13.26       10.03     11.14 o 
  -3  14  11       23.23       33.45      6.64 o 
  -2  14  11       21.00        9.16      6.48 o 
  -1  14  11     1058.97      981.51     17.96 o 
   0  14  11     1472.55     1520.98     19.43 o 
   1  14  11      100.99       62.88      6.44 o 
   2  14  11       75.56       72.71      7.67 o 
   3  14  11       86.29       81.89     12.73 o 
   4  14  11       34.73       63.54     14.18 o 
  -5  15  11       35.57       35.74     10.60 o 
  -4  15  11        8.73        1.60      9.48 o 
  -3  15  11      232.11      200.75     15.28 o 
  -2  15  11     1964.99     2039.19     22.42 o 
  -1  15  11       49.53       27.24      7.02 o 
   0  15  11      420.84      414.91     11.14 o 
   1  15  11      108.44      124.44      7.09 o 
   2  15  11      156.85      158.41      9.38 o 
   3  15  11       41.30       36.53     12.55 o 
   4  15  11       66.01       64.65     16.17 o 
  -5  16  11        1.20       -7.19     13.00 o 
  -4  16  11       46.06       39.45     10.23 o 
  -3  16  11      116.62      114.23     11.42 o 
  -2  16  11       21.26       25.26      7.26 o 
  -1  16  11      131.88      125.37      6.97 o 
   0  16  11      174.77      156.37      8.62 o 
   1  16  11      239.55      239.87      8.84 o 
   2  16  11      689.85      732.68     15.16 o 
   3  16  11       72.15       74.14     17.63 o 
   4  16  11       84.34       90.81     19.06 o 
  -5  17  11        1.18       12.95     14.12 o 
  -4  17  11       10.28       25.98     12.99 o 
  -3  17  11        2.65       -1.34      7.73 o 
  -2  17  11       96.39      128.91      7.44 o 
  -1  17  11       15.89        7.61      6.62 o 
   0  17  11       20.35       -6.74      6.74 o 
   1  17  11       29.32       18.85      7.93 o 
   2  17  11      103.17      100.71      8.56 o 
   3  17  11        4.32       12.10     13.53 o 
   4  17  11        2.87       13.76     14.86 o 
  -5  18  11       22.52       29.57     14.58 o 
  -4  18  11       20.54       14.52     15.14 o 
  -3  18  11      198.61      157.40     14.11 o 
  -2  18  11        5.39        2.83      6.95 o 
  -1  18  11        1.32       -6.79      6.79 o 
   0  18  11      215.42      155.82      8.68 o 
   1  18  11      906.50      943.93     16.91 o 
   2  18  11        1.20       -8.33      8.33 o 
   3  18  11       79.79       61.85     23.47 o 
   4  18  11       63.31       81.47     21.54 o 
  -5  19  11        5.14       14.01     18.07 o 
  -4  19  11       10.96       26.45     13.80 o 
  -3  19  11      219.03      206.90     23.77 o 
  -2  19  11        1.32       -4.23      8.08 o 
  -1  19  11      186.95      173.88     10.32 o 
   0  19  11      500.97      467.24     14.35 o 
   1  19  11       28.55       21.94      8.41 o 
   2  19  11       67.68       66.97      9.48 o 
   3  19  11      321.33      303.16     47.74 o 
   4  19  11        7.16       16.08     22.26 o 
  -5  20  11        0.03       -6.27     15.01 o 
  -4  20  11       10.65       22.87     14.06 o 
  -3  20  11       46.45       70.88     13.08 o 
  -2  20  11       16.90       15.08      8.58 o 
  -1  20  11      279.37      306.61     16.19 o 
   0  20  11        0.56       -6.71      8.26 o 
   1  20  11       41.52       24.87      8.67 o 
   2  20  11      626.16      681.29     16.65 o 
   3  20  11        9.46       11.80     14.39 o 
  -4  21  11        4.54       -5.60     17.70 o 
  -3  21  11        0.22        2.35     13.09 o 
  -2  21  11       11.81       26.89      8.92 o 
  -1  21  11       15.77        2.79      8.59 o 
   0  21  11       16.62        5.84      8.84 o 
   1  21  11      261.90      261.43     11.85 o 
   2  21  11      185.30      189.41     10.35 o 
   3  21  11        4.69      -10.09     14.81 o 
  -4  22  11        5.29        7.88     14.87 o 
  -3  22  11        5.88        5.67     13.52 o 
  -2  22  11        6.44       10.06      9.08 o 
  -1  22  11      124.66       98.72      9.50 o 
   0  22  11       35.02       33.99      9.26 o 
   1  22  11      120.99       80.65     10.32 o 
   2  22  11      140.01      143.43     10.35 o 
   3  22  11       23.21       24.05     15.29 o 
  -4  23  11       18.73       25.94     15.34 o 
  -3  23  11       37.73       44.73     14.41 o 
  -2  23  11       33.05       57.95     11.38 o 
  -1  23  11        2.37        4.33      9.25 o 
   0  23  11      137.29      132.33     10.25 o 
   1  23  11       11.67       16.52      9.82 o 
   2  23  11      270.06      248.80     13.37 o 
   3  23  11      110.20      141.38     24.39 o 
  -4  24  11        0.53        8.52     15.78 o 
  -3  24  11       18.00       21.98     14.85 o 
  -2  24  11       56.71       57.18     10.00 o 
  -1  24  11        6.61        5.23      9.58 o 
   0  24  11       15.88       27.68      9.92 o 
   1  24  11      156.23      144.64     10.83 o 
   2  24  11      237.94      261.41     21.30 o 
  -3  25  11       10.25       14.16     15.30 o 
  -2  25  11        0.81       11.83     11.83 o 
  -1  25  11       64.69       88.05     11.37 o 
   0  25  11        0.63       -1.91     10.08 o 
   1  25  11       63.23       75.97     10.99 o 
   2  25  11       44.90       39.37     15.77 o 
  -3  26  11        4.29        3.37     15.77 o 
  -2  26  11        8.88       22.27     12.45 o 
  -1  26  11        8.50        5.36     10.24 o 
   0  26  11       83.94       89.35     10.99 o 
   1  26  11      127.78      105.70     11.40 o 
   2  26  11        0.86        5.26     17.63 o 
  -2  27  11       42.01       63.35     16.65 o 
  -1  27  11       32.00       16.39     10.91 o 
   0  27  11       49.90       48.56     13.09 o 
   1  27  11       40.26       56.38     11.57 o 
  -2  28  11       10.83       15.88     16.85 o 
  -1  28  11      110.92      144.12     11.89 o 
   0  28  11        6.82       25.01     11.49 o 
   1  28  11       22.89       26.15     11.71 o 
  -1  29  11        8.62        8.77     11.65 o 
   0  29  11        8.23       37.70     11.74 o 
  -6   0  12        0.52        8.60     15.88 o 
  -5   0  12       56.50       63.90     14.44 o 
  -4   0  12      343.54      387.70     23.14 o 
  -3   0  12        0.97        8.25      6.42 o 
  -2   0  12      199.13      276.24     13.67 o 
  -1   0  12      566.78      532.85     15.36 o 
   0   0  12      830.74     1038.34     20.32 o 
   1   0  12     1335.37     1460.57     37.39 o 
   2   0  12      249.58      305.21     16.83 o 
   3   0  12      396.60      390.78     17.24 o 
   4   0  12      314.29      279.96     20.52 o 
   5   0  12        0.03      -16.55     20.52 o 
  -6   1  12       16.52       14.40     14.94 o 
  -5   1  12        6.30       -3.50     10.03 o 
  -4   1  12      452.97      523.68     17.21 o 
  -3   1  12     1339.70     1360.97     16.04 o 
  -2   1  12      108.73       81.48      5.22 o 
  -1   1  12      313.46      393.56     10.29 o 
   0   1  12      257.18      217.67      7.66 o 
   1   1  12      149.17      154.67      7.03 o 
   2   1  12      273.55      301.30     11.64 o 
   3   1  12        6.86       -6.30      6.30 o 
   4   1  12       24.08       37.19     12.40 o 
   5   1  12       81.28       86.16     14.98 o 
  -6   2  12        0.00       -1.74     15.85 o 
  -5   2  12       50.82       47.03     10.49 o 
  -4   2  12        3.22        1.35      9.98 o 
  -3   2  12      114.17       83.29      7.60 o 
  -2   2  12      741.27      776.44     11.68 o 
  -1   2  12        3.26       -2.75      5.02 o 
   0   2  12     1108.55     1276.36     16.09 o 
   1   2  12       39.61       31.90      5.78 o 
   2   2  12        8.80        4.48      6.26 o 
   3   2  12      433.92      417.38     12.53 o 
   4   2  12      106.62       69.98     12.86 o 
   5   2  12        4.52       -3.97     14.51 o 
  -6   3  12        1.22       -8.06     11.02 o 
  -5   3  12       11.54       10.72     10.26 o 
  -4   3  12       71.52       86.14      9.71 o 
  -3   3  12        4.12       -4.81      4.81 o 
  -2   3  12      157.73      189.61     10.42 o 
  -1   3  12      725.79      873.54     13.04 o 
   0   3  12       48.89       66.82      5.63 o 
   1   3  12      670.30      748.77     16.43 o 
   2   3  12     1420.39     1435.45     21.44 o 
   3   3  12        3.10       -1.06      6.22 o 
   4   3  12      247.62      241.78     24.60 o 
   5   3  12       64.22       42.11     15.88 o 
  -6   4  12        0.05        2.86     11.03 o 
  -5   4  12       22.40       38.78     10.48 o 
  -4   4  12      180.74      169.28     10.18 o 
  -3   4  12      177.14       99.73      5.28 o 
  -2   4  12      257.54      319.90      9.45 o 
  -1   4  12      124.80      107.38      7.76 o 
   0   4  12      864.05     1075.93     14.88 o 
   1   4  12      276.68      303.69     10.96 o 
   2   4  12      939.86      934.70     14.26 o 
   3   4  12      911.19      975.91     14.97 o 
   4   4  12      726.28      790.08     22.62 o 
   5   4  12        0.86       -3.81     14.74 o 
  -6   5  12        0.87       -5.03     11.24 o 
  -5   5  12      133.81      138.42     20.15 o 
  -4   5  12       79.47      100.76     10.16 o 
  -3   5  12      622.18      618.49     11.88 o 
  -2   5  12        3.66       11.35      5.07 o 
  -1   5  12      210.48      278.60      9.29 o 
   0   5  12      610.58      680.12     12.29 o 
   1   5  12      116.18      133.91      7.63 o 
   2   5  12       38.21       35.55      9.38 o 
   3   5  12      183.59      200.35     12.25 o 
   4   5  12       76.01       53.70     12.32 o 
   5   5  12      170.35      177.09     15.07 o 
  -6   6  12        0.41        2.71     10.99 o 
  -5   6  12       22.00       30.15     10.72 o 
  -4   6  12      248.75      278.51     15.00 o 
  -3   6  12      364.00      404.38     10.23 o 
  -2   6  12      433.73      498.47     10.66 o 
  -1   6  12      289.00      243.94      8.74 o 
   0   6  12        2.92       -5.54      5.54 o 
   1   6  12       14.18        8.13      5.38 o 
   2   6  12      274.45      267.81     14.40 o 
   3   6  12        5.77       -5.56      5.56 o 
   4   6  12      145.96      137.25     18.00 o 
   5   6  12       56.32       61.12     14.61 o 
  -6   7  12       33.61       37.71     11.70 o 
  -5   7  12        8.46        3.06     14.61 o 
  -4   7  12       49.18       60.88     10.17 o 
  -3   7  12     1299.38     1298.90     16.19 o 
  -2   7  12      231.06      196.28     12.60 o 
  -1   7  12       56.69       70.60      5.51 o 
   0   7  12      393.29      405.24     11.38 o 
   1   7  12      316.01      331.75     10.80 o 
   2   7  12      208.78      187.58     13.20 o 
   3   7  12        2.86       -3.46      8.12 o 
   4   7  12       25.61        9.49     14.09 o 
   5   7  12       94.98       91.70     14.86 o 
  -6   8  12       15.76       22.27     11.46 o 
  -5   8  12      169.12      178.26     12.06 o 
  -4   8  12       10.31       10.49     10.37 o 
  -3   8  12      323.97      273.44     11.37 o 
  -2   8  12     1435.52     1633.76     18.19 o 
  -1   8  12       60.92       68.94      6.67 o 
   0   8  12       17.48       21.67      6.03 o 
   1   8  12     1878.93     1978.55     22.34 o 
   2   8  12       50.03       37.95      6.60 o 
   3   8  12       80.79       76.39     10.60 o 
   4   8  12      120.31       99.60     14.90 o 
   5   8  12        1.43      -14.64     14.64 o 
  -6   9  12       11.97        7.91     11.92 o 
  -5   9  12        0.60        6.84     10.93 o 
  -4   9  12        3.09       13.30     10.19 o 
  -3   9  12        3.87        0.49      5.58 o 
  -2   9  12      226.78      196.25      6.86 o 
  -1   9  12        1.63        6.32      5.86 o 
   0   9  12      207.68      254.41      9.74 o 
   1   9  12      787.40      825.33     13.89 o 
   2   9  12       69.86       77.48      7.03 o 
   3   9  12      228.62      226.62     11.06 o 
   4   9  12       58.77       60.33     13.23 o 
   5   9  12       84.50       79.17     15.29 o 
  -6  10  12       10.54       23.03     15.63 o 
  -5  10  12        1.74       11.50     11.19 o 
  -4  10  12       23.44       34.03     10.40 o 
  -3  10  12       52.52       38.21      6.02 o 
  -2  10  12      368.92      323.16     15.60 o 
  -1  10  12       63.79       35.34      6.09 o 
   0  10  12     1093.76     1136.41     16.20 o 
   1  10  12     1470.97     1484.06     18.18 o 
   2  10  12      319.12      350.88     12.57 o 
   3  10  12       79.46       71.39     15.15 o 
   4  10  12       19.96       17.13     13.42 o 
   5  10  12       47.90       13.97     16.08 o 
  -6  11  12       20.59       31.09     12.60 o 
  -5  11  12       24.16       53.93     18.80 o 
  -4  11  12        9.57        9.58     10.66 o 
  -3  11  12      137.55      130.83     13.28 o 
  -2  11  12      151.10       99.88      6.51 o 
  -1  11  12      876.65      862.62     14.11 o 
   0  11  12      184.94      163.46      7.45 o 
   1  11  12       42.24       20.43      6.56 o 
   2  11  12      267.93      240.58      9.27 o 
   3  11  12       62.77       52.03     16.32 o 
   4  11  12      124.95      139.49     14.11 o 
  -6  12  12        4.95       -3.99     10.66 o 
  -5  12  12        6.77       14.07     11.86 o 
  -4  12  12       65.58       63.24     16.29 o 
  -3  12  12       81.25       43.67      6.42 o 
  -2  12  12      160.63      171.53     12.72 o 
  -1  12  12      195.85      196.48      7.51 o 
   0  12  12      399.41      500.14     13.11 o 
   1  12  12        7.88       -1.79      6.58 o 
   2  12  12       61.34       61.28      6.58 o 
   3  12  12      866.62      933.44     22.97 o 
   4  12  12      297.14      336.91     27.60 o 
  -5  13  12       21.32       28.31     12.10 o 
  -4  13  12       31.87       44.45     11.34 o 
  -3  13  12       32.06       33.54      6.64 o 
  -2  13  12        0.75       -6.43      6.43 o 
  -1  13  12     1367.15     1524.51     19.26 o 
   0  13  12     1776.90     1898.85     22.25 o 
   1  13  12       65.38       51.01      7.22 o 
   2  13  12      792.61      816.21     15.22 o 
   3  13  12       64.66       74.97     14.24 o 
   4  13  12       29.12       26.40     14.68 o 
  -5  14  12       19.64       22.51     10.50 o 
  -4  14  12       12.74        4.08     11.56 o 
  -3  14  12       84.82       69.15      8.56 o 
  -2  14  12      305.67      291.55     11.94 o 
  -1  14  12      445.12      424.46     12.69 o 
   0  14  12      121.29      137.39      7.86 o 
   1  14  12       51.53       59.23      6.75 o 
   2  14  12        5.58       -7.57      7.57 o 
   3  14  12       10.74        5.24     16.84 o 
   4  14  12       43.54       54.86     14.80 o 
  -5  15  12        3.71       17.39     11.00 o 
  -4  15  12        9.51       11.11     12.91 o 
  -3  15  12       58.12       31.56      8.64 o 
  -2  15  12      132.82      112.14      7.75 o 
  -1  15  12      655.19      619.19     14.18 o 
   0  15  12      241.39      187.20      8.34 o 
   1  15  12      101.46      118.75      7.39 o 
   2  15  12        8.94       -1.25      7.97 o 
   3  15  12       89.41      100.57     18.25 o 
   4  15  12        7.55       21.01     14.82 o 
  -5  16  12       74.67       61.71     15.00 o 
  -4  16  12      119.07       95.46     10.96 o 
  -3  16  12      167.15      151.62      9.76 o 
  -2  16  12      127.60      147.83      8.32 o 
  -1  16  12      543.77      515.01     15.95 o 
   0  16  12      171.01      135.85      7.39 o 
   1  16  12      475.30      507.58     14.22 o 
   2  16  12       95.35       73.81      8.45 o 
   3  16  12      205.50      197.63     24.90 o 
   4  16  12       19.46        6.84     21.32 o 
  -5  17  12       37.21       48.49     14.36 o 
  -4  17  12      161.24      159.66     24.02 o 
  -3  17  12        8.08        8.92      9.68 o 
  -2  17  12      197.84      172.40      7.79 o 
  -1  17  12        5.23        2.27      6.91 o 
   0  17  12       43.97       26.59      7.15 o 
   1  17  12      250.22      225.63      9.43 o 
   2  17  12      211.20      180.98     14.93 o 
   3  17  12      257.44      271.01     43.75 o 
   4  17  12       32.74       34.67     16.79 o 
  -5  18  12        4.11       -2.57     14.80 o 
  -4  18  12       29.10       15.79     14.04 o 
  -3  18  12        0.60       -3.70     10.05 o 
  -2  18  12       36.33       35.43      7.44 o 
  -1  18  12      395.94      398.16     12.68 o 
   0  18  12       81.70       51.81      8.34 o 
   1  18  12       85.54       84.89      8.84 o 
   2  18  12      266.11      233.33     14.72 o 
   3  18  12        1.48      -12.77     13.71 o 
   4  18  12       14.14      -20.63     26.18 o 
  -5  19  12       12.76       27.47     19.73 o 
  -4  19  12        3.96       -3.87     24.47 o 
  -3  19  12       16.52       10.43     10.43 o 
  -2  19  12       32.42       10.80      7.54 o 
  -1  19  12      159.53      145.54      8.26 o 
   0  19  12       15.56        1.25      8.33 o 
   1  19  12      109.56      103.98      9.25 o 
   2  19  12        0.99       -8.86      8.86 o 
   3  19  12       11.43        3.28     16.54 o 
  -4  20  12        0.47       -1.16     14.29 o 
  -3  20  12        8.18       15.28     13.09 o 
  -2  20  12       13.38        6.82      8.67 o 
  -1  20  12       10.33       -8.58      8.58 o 
   0  20  12      279.11      250.12     11.08 o 
   1  20  12       31.37       21.73      9.08 o 
   2  20  12       88.04      100.31      9.84 o 
   3  20  12      160.45      140.33     15.69 o 
  -4  21  12        0.63      -14.73     14.73 o 
  -3  21  12       23.70       21.14     13.95 o 
  -2  21  12       96.41      106.40      9.58 o 
  -1  21  12       10.19        9.02      8.82 o 
   0  21  12      253.50      234.52     10.34 o 
   1  21  12       58.43       45.28      9.50 o 
   2  21  12      278.64      274.03     16.68 o 
   3  21  12        6.99       11.25     20.28 o 
  -4  22  12       17.90       31.82     15.41 o 
  -3  22  12       11.40       16.57     14.40 o 
  -2  22  12       30.26       22.81     10.22 o 
  -1  22  12       54.20       55.16      9.57 o 
   0  22  12       18.38       13.64      9.42 o 
   1  22  12       56.14       53.73     10.07 o 
   2  22  12       94.14       98.39     13.56 o 
   3  22  12        2.20        9.66     15.91 o 
  -4  23  12        6.82       12.54     15.74 o 
  -3  23  12        1.11        8.10     14.44 o 
  -2  23  12        5.42        9.59      9.65 o 
  -1  23  12      139.68      129.62     10.25 o 
   0  23  12        1.15        1.51      9.75 o 
   1  23  12       57.92       67.27     10.33 o 
   2  23  12        3.03        6.79     12.14 o 
  -3  24  12        0.73       -4.43     14.86 o 
  -2  24  12      125.78      133.98     10.66 o 
  -1  24  12        2.82        4.37      9.83 o 
   0  24  12        1.24       -1.66     10.00 o 
   1  24  12      116.41      109.33     10.99 o 
   2  24  12        4.72        3.89     12.53 o 
  -3  25  12       34.49       32.82     15.53 o 
  -2  25  12        0.71       16.46     12.34 o 
  -1  25  12       22.16       14.39     10.50 o 
   0  25  12       25.83       19.22     10.58 o 
   1  25  12        0.97        4.52     10.91 o 
   2  25  12       49.23       52.42     16.18 o 
  -3  26  12       17.33       42.39     16.42 o 
  -2  26  12        7.81       36.19     12.84 o 
  -1  26  12      108.12      117.17     13.19 o 
   0  26  12        8.97       16.88     11.00 o 
   1  26  12       73.69       84.34     11.57 o 
  -2  27  12        0.38       -0.99     18.86 o 
  -1  27  12       24.65       30.29     11.24 o 
   0  27  12       25.74       26.65     11.33 o 
   1  27  12       58.72       67.12     11.91 o 
  -1  28  12        6.75       22.62     17.77 o 
   0  28  12       52.27       66.40     11.89 o 
  -6   1  13       11.90       -6.80     11.93 o 
  -5   1  13       19.58      -10.90     10.90 o 
  -4   1  13       61.57       27.12     10.34 o 
  -3   1  13        1.72       -3.20      5.14 o 
  -2   1  13       31.76       18.09      5.28 o 
  -1   1  13      545.10      603.03     11.88 o 
   0   1  13      862.22      819.60     13.46 o 
   1   1  13       20.60        6.32      6.12 o 
   2   1  13      745.85      819.50     15.02 o 
   3   1  13      351.11      299.53     12.70 o 
   4   1  13       29.00       12.48     13.33 o 
   5   1  13       63.12       51.95     15.44 o 
  -6   2  13        4.14       -5.07     11.66 o 
  -5   2  13        4.26       -8.00     10.91 o 
  -4   2  13      278.76      242.25     12.02 o 
  -3   2  13       23.17        1.98      5.27 o 
  -2   2  13      257.49      297.66      9.78 o 
  -1   2  13      137.17      115.89      6.12 o 
   0   2  13       58.08       56.19      6.12 o 
   1   2  13      163.82      155.15      6.95 o 
   2   2  13        1.06       16.26      6.68 o 
   3   2  13      104.43      112.71      9.16 o 
   4   2  13      211.26      163.44     14.04 o 
   5   2  13        5.22      -15.88     15.88 o 
  -6   3  13        0.11      -11.89     11.89 o 
  -5   3  13      133.42      113.15     11.58 o 
  -4   3  13       38.75        3.47      9.91 o 
  -3   3  13       24.80       18.64      5.39 o 
  -2   3  13       42.76       61.21      5.62 o 
  -1   3  13        3.28       -1.09      5.45 o 
   0   3  13       19.14       11.34      5.78 o 
   1   3  13       26.53       10.28      6.37 o 
   2   3  13      139.19      149.56      7.51 o 
   3   3  13      235.54      203.33      9.64 o 
   4   3  13       23.50       28.61     13.33 o 
   5   3  13       91.40       87.61     18.53 o 
  -6   4  13        0.48      -15.39     15.39 o 
  -5   4  13        0.40       -0.87     10.91 o 
  -4   4  13       14.30       14.12     10.35 o 
  -3   4  13      456.21      500.24     10.91 o 
  -2   4  13        0.03       -4.55      5.36 o 
  -1   4  13      573.64      620.71     12.21 o 
   0   4  13       90.08       82.96      6.20 o 
   1   4  13       11.35       -6.29      6.29 o 
   2   4  13      177.98      183.08      9.84 o 
   3   4  13       10.97        3.11     10.78 o 
   4   4  13      183.25      173.35     20.91 o 
   5   4  13        8.55       11.67     15.67 o 
  -6   5  13        0.06      -12.12     12.12 o 
  -5   5  13       91.06       76.80     11.58 o 
  -4   5  13      125.65       99.06     13.52 o 
  -3   5  13      879.32      855.91     13.09 o 
  -2   5  13       87.90      111.24      7.61 o 
  -1   5  13      123.89      101.45     10.74 o 
   0   5  13      248.88      255.75      9.47 o 
   1   5  13        6.41       -6.78      6.83 o 
   2   5  13        5.36        2.54      6.48 o 
   3   5  13        1.58       -1.95     10.80 o 
   4   5  13       36.23       34.63     15.86 o 
   5   5  13        1.28      -15.55     15.55 o 
  -6   6  13        0.02      -11.68     11.68 o 
  -5   6  13       25.98       26.97     11.38 o 
  -4   6  13      139.89       89.95     10.82 o 
  -3   6  13        0.68       -3.11      5.56 o 
  -2   6  13      493.80      516.78     11.32 o 
  -1   6  13      771.18      768.92     13.88 o 
   0   6  13       16.57       12.02      6.12 o 
   1   6  13     2433.99     2578.31     35.96 o 
   2   6  13       20.74       -0.88      6.61 o 
   3   6  13      259.66      272.55     28.20 o 
   4   6  13      239.88      234.19     25.87 o 
   5   6  13        9.44       -7.98     15.03 o 
  -6   7  13        2.92        3.59     12.14 o 
  -5   7  13       23.17        8.86     11.59 o 
  -4   7  13        0.93        4.90     10.36 o 
  -3   7  13      829.90      865.62     13.40 o 
  -2   7  13        0.38       -3.65      5.62 o 
  -1   7  13     1009.52     1120.49     16.48 o 
   0   7  13     1135.74     1274.49     17.18 o 
   1   7  13        3.88       15.41      6.27 o 
   2   7  13      529.67      605.17     13.44 o 
   3   7  13      128.98       99.91     16.06 o 
   4   7  13       22.52       18.23     13.16 o 
   5   7  13        1.63      -14.98     14.98 o 
  -6   8  13        0.05        4.89     12.34 o 
  -5   8  13       17.78        9.17     14.22 o 
  -4   8  13       64.20       69.97     11.24 o 
  -3   8  13        6.16       -1.54      5.90 o 
  -2   8  13      498.09      553.27     11.74 o 
  -1   8  13       96.27      137.60      8.53 o 
   0   8  13      921.87      970.54     15.44 o 
   1   8  13        0.72        5.95      6.32 o 
   2   8  13       13.09       20.73      6.91 o 
   3   8  13        3.84        8.83     12.27 o 
   4   8  13      123.07      128.98     16.40 o 
  -6   9  13       52.54       68.75     13.00 o 
  -5   9  13        4.43        9.66     11.38 o 
  -4   9  13      107.10       90.37     11.68 o 
  -3   9  13       15.77       19.26      6.24 o 
  -2   9  13     1605.89     1880.11     20.58 o 
  -1   9  13      614.39      579.79     12.11 o 
   0   9  13      125.41      146.46      7.27 o 
   1   9  13      978.40     1085.24     18.55 o 
   2   9  13       50.41       44.54      7.17 o 
   3   9  13       96.86      108.29     15.85 o 
   4   9  13      100.94      129.36     14.27 o 
  -6  10  13       44.85       67.67     13.01 o 
  -5  10  13        6.67      -11.83     11.83 o 
  -4  10  13      380.37      327.33     29.39 o 
  -3  10  13       48.41       56.93      7.61 o 
  -2  10  13       17.43        9.81      6.38 o 
  -1  10  13       32.14       48.77      6.69 o 
   0  10  13      582.61      591.89     13.61 o 
   1  10  13       52.52       37.51      7.10 o 
   2  10  13       71.73       75.00      7.50 o 
   3  10  13       38.14       44.62     12.55 o 
   4  10  13       78.57       79.50     14.96 o 
  -6  11  13       22.74       20.04     18.97 o 
  -5  11  13       66.88       53.87     12.52 o 
  -4  11  13        3.29        7.16     11.09 o 
  -3  11  13       69.74       72.03      8.66 o 
  -2  11  13       71.40       75.91      6.82 o 
  -1  11  13      384.86      372.21     13.76 o 
   0  11  13     1644.78     1799.14     21.66 o 
   1  11  13        1.11       -6.74      6.74 o 
   2  11  13      589.23      619.57     12.68 o 
   3  11  13      390.31      404.82     25.32 o 
   4  11  13       43.54       49.49     14.29 o 
  -5  12  13       13.60       15.93     12.52 o 
  -4  12  13        0.10        5.96     11.33 o 
  -3  12  13      144.23      143.10     14.44 o 
  -2  12  13     1144.50     1204.34     16.54 o 
  -1  12  13      380.53      469.90     13.11 o 
   0  12  13      195.62      177.27      8.10 o 
   1  12  13       55.80       78.11     10.19 o 
   2  12  13        1.78        0.13      6.58 o 
   3  12  13       52.48       44.36     12.68 o 
   4  12  13       15.56       11.09     14.30 o 
  -5  13  13        7.07        6.67     12.75 o 
  -4  13  13        2.19       -6.77     11.57 o 
  -3  13  13        8.51       10.30      8.37 o 
  -2  13  13        0.12       -2.16      8.03 o 
  -1  13  13       27.93       34.24      7.35 o 
   0  13  13       91.69       80.67     11.73 o 
   1  13  13       38.18       17.03      7.36 o 
   2  13  13      106.43       90.18      7.47 o 
   3  13  13      107.60      106.17     19.72 o 
   4  13  13       35.70       14.86     14.89 o 
  -5  14  13       22.22       25.75     18.42 o 
  -4  14  13       42.13       54.74     24.29 o 
  -3  14  13       12.31       33.75      8.75 o 
  -2  14  13      128.12       98.97      7.65 o 
  -1  14  13      647.32      748.57     14.85 o 
   0  14  13      321.54      349.25     13.11 o 
   1  14  13       55.15       20.23      6.82 o 
   2  14  13      272.75      257.43     11.45 o 
   3  14  13      305.47      335.90     35.80 o 
   4  14  13       48.17       28.87     15.22 o 
  -5  15  13       16.42       30.18     11.35 o 
  -4  15  13       12.82       19.82     12.66 o 
  -3  15  13       85.21       83.80     17.10 o 
  -2  15  13      194.90      173.41     16.35 o 
  -1  15  13       37.59       19.36      7.77 o 
   0  15  13        3.63        8.96      7.68 o 
   1  15  13        6.89        6.97      6.99 o 
   2  15  13      166.01      189.90     10.40 o 
   3  15  13      179.23      186.20     26.73 o 
   4  15  13        0.80      -10.50     19.17 o 
  -5  16  13       10.07        3.36     11.48 o 
  -4  16  13       65.51       82.09     17.00 o 
  -3  16  13        2.41        3.88     11.69 o 
  -2  16  13        0.70       -1.94      7.66 o 
  -1  16  13      366.62      394.29     13.85 o 
   0  16  13        0.55        0.85      7.15 o 
   1  16  13      551.75      622.49     17.64 o 
   2  16  13      163.68      200.79     10.76 o 
   3  16  13       20.61       31.38     14.02 o 
   4  16  13      166.53      207.53     17.87 o 
  -5  17  13        0.73       -6.82     11.99 o 
  -4  17  13       13.53       11.50     10.95 o 
  -3  17  13        2.80       -5.37     12.14 o 
  -2  17  13      160.35      176.00      8.89 o 
  -1  17  13      107.72       85.26      7.74 o 
   0  17  13        0.07       -7.33      7.33 o 
   1  17  13       29.48       47.64     10.03 o 
   2  17  13       79.46       21.02      8.91 o 
   3  17  13        2.62        2.93     14.10 o 
   4  17  13       30.59       47.62     22.30 o 
  -5  18  13        0.27        4.79     14.82 o 
  -4  18  13       49.31       35.42     11.46 o 
  -3  18  13       67.94       83.00     11.02 o 
  -2  18  13       53.85       39.00      7.59 o 
  -1  18  13      132.63      103.55      7.96 o 
   0  18  13        2.53       -7.57      7.57 o 
   1  18  13       65.63       69.59      9.25 o 
   2  18  13       32.37       24.62      9.17 o 
   3  18  13      185.95      151.43     25.40 o 
  -4  19  13        2.35        9.62     14.50 o 
  -3  19  13       14.92       12.64     10.79 o 
  -2  19  13        6.67       11.83      7.84 o 
  -1  19  13       26.42       16.59      7.79 o 
   0  19  13       23.27        1.74      8.84 o 
   1  19  13      103.33       92.25      9.65 o 
   2  19  13      149.50      173.40     10.31 o 
   3  19  13       19.23       12.37     15.71 o 
  -4  20  13       12.11       17.48     21.59 o 
  -3  20  13        1.80       -2.28     13.70 o 
  -2  20  13      194.06      202.86      9.20 o 
  -1  20  13       12.95       19.03      9.00 o 
   0  20  13       12.77        7.52      9.01 o 
   1  20  13      101.47      141.33     10.23 o 
   2  20  13       10.37       23.30      9.76 o 
   3  20  13        9.29        0.20     15.47 o 
  -4  21  13       22.61       20.07     15.39 o 
  -3  21  13       10.81       11.49     14.17 o 
  -2  21  13      123.81      131.78      9.98 o 
  -1  21  13       12.18       14.31      9.25 o 
   0  21  13       71.91       73.86      9.83 o 
   1  21  13      136.40      123.39     10.48 o 
   2  21  13        1.83       -8.74     11.74 o 
   3  21  13      109.19      140.84     25.77 o 
  -4  22  13        2.96        9.15     15.86 o 
  -3  22  13       43.43       50.90     14.84 o 
  -2  22  13      269.22      216.83     10.91 o 
  -1  22  13       32.18       25.44      9.82 o 
   0  22  13       72.82       82.33     10.16 o 
   1  22  13       79.08       64.12     10.40 o 
   2  22  13        2.08      -11.83     12.00 o 
  -3  23  13       32.03       35.83     15.28 o 
  -2  23  13        4.31        2.56     10.06 o 
  -1  23  13       44.75       32.46     10.25 o 
   0  23  13       50.30       44.97     10.32 o 
   1  23  13       43.39       51.06     10.66 o 
   2  23  13       34.26       26.34     15.65 o 
  -3  24  13       22.18       15.23     15.51 o 
  -2  24  13       21.05       27.36     12.22 o 
  -1  24  13       31.44       37.97     10.56 o 
   0  24  13        2.20      -10.50     10.50 o 
   1  24  13        1.76       -5.44     10.66 o 
   2  24  13       49.02       84.06     16.15 o 
  -3  25  13       11.24       14.02     16.04 o 
  -2  25  13       63.53      101.19     13.10 o 
  -1  25  13      150.77      131.37     11.40 o 
   0  25  13        4.41       12.78     10.89 o 
   1  25  13       35.58       35.19     11.32 o 
  -2  26  13       27.93       37.57     16.61 o 
  -1  26  13       13.89       15.20     11.16 o 
   0  26  13        9.46        6.32     11.30 o 
   1  26  13        9.20        6.59     11.57 o 
  -1  27  13       43.01       48.00     14.14 o 
   0  27  13        4.85       12.20     13.01 o 
  -6   0  14        0.03       -8.60     17.87 o 
  -5   0  14        8.04       -0.66     16.55 o 
  -4   0  14      266.32      316.36     27.80 o 
  -3   0  14      237.53      340.18     15.54 o 
  -2   0  14       56.17       39.59      8.74 o 
  -1   0  14       90.28       71.96      8.85 o 
   0   0  14      133.73      182.26     13.24 o 
   1   0  14     2082.13     2203.46     59.23 o 
   2   0  14       46.67       57.26     10.52 o 
   3   0  14       94.62       78.76     17.21 o 
   4   0  14        1.53       35.08     19.19 o 
   5   0  14        0.53       -9.93     23.16 o 
  -6   1  14        2.86       -7.14     12.86 o 
  -5   1  14        0.81       -0.46     11.76 o 
  -4   1  14      132.21      151.67     22.49 o 
  -3   1  14      222.67      208.09      9.83 o 
  -2   1  14       21.06       -4.11      6.26 o 
  -1   1  14      255.54      285.43     11.09 o 
   0   1  14        1.20       -4.57      6.12 o 
   1   1  14        4.04        4.63      6.62 o 
   2   1  14       85.12       87.73      7.59 o 
   3   1  14       56.28       29.45     12.17 o 
   4   1  14       91.13       79.05     14.49 o 
   5   1  14       62.70       51.62     16.85 o 
  -6   2  14        0.18       -8.69     12.55 o 
  -5   2  14        0.41       -8.01     11.54 o 
  -4   2  14        5.72       -4.65     12.64 o 
  -3   2  14      358.68      351.34     10.79 o 
  -2   2  14        9.07       -1.65      7.65 o 
  -1   2  14       12.58        9.59      6.02 o 
   0   2  14        0.00       -6.19      6.19 o 
   1   2  14       93.01       67.49      7.03 o 
   2   2  14       25.79       14.88      7.26 o 
   3   2  14        0.02      -10.26     11.70 o 
   4   2  14       21.71       25.58     16.88 o 
  -6   3  14       18.11       13.32     12.98 o 
  -5   3  14        8.61        7.69     11.78 o 
  -4   3  14        3.02      -10.73     10.73 o 
  -3   3  14      310.75      306.51      9.52 o 
  -2   3  14      521.26      450.12     11.17 o 
  -1   3  14       62.21       75.83      6.45 o 
   0   3  14        2.14       -1.16      6.29 o 
   1   3  14     1099.07     1198.99     18.25 o 
   2   3  14       94.03       98.08      7.77 o 
   3   3  14        3.78      -11.93     11.93 o 
   4   3  14        9.90       -4.30     14.04 o 
  -6   4  14       23.32       47.52     17.66 o 
  -5   4  14       25.00       22.34     11.99 o 
  -4   4  14        1.06       -3.97     10.54 o 
  -3   4  14      446.18      561.77     11.73 o 
  -2   4  14     1450.91     1541.01     17.89 o 
  -1   4  14      157.25      120.40      6.75 o 
   0   4  14      235.86      249.03      8.95 o 
   1   4  14      160.02      126.50      9.55 o 
   2   4  14      248.45      240.31      8.69 o 
   3   4  14        3.72      -10.04     12.14 o 
   4   4  14       18.81       11.61     18.53 o 
  -6   5  14       48.72       45.98     13.24 o 
  -5   5  14       13.31        9.10     11.99 o 
  -4   5  14       14.91       19.89     10.78 o 
  -3   5  14        4.87       -0.75      5.93 o 
  -2   5  14       33.36       23.02      6.34 o 
  -1   5  14       79.17       67.17      6.52 o 
   0   5  14      205.09      196.81      7.60 o 
   1   5  14       24.75       23.66      6.95 o 
   2   5  14      151.95      159.73      7.73 o 
   3   5  14       14.11        0.74     11.39 o 
   4   5  14       18.96       14.55     14.27 o 
  -6   6  14        2.24      -10.15     13.23 o 
  -5   6  14        1.72       -4.48     11.80 o 
  -4   6  14        0.47       -6.41     10.99 o 
  -3   6  14      124.26       91.08      6.38 o 
  -2   6  14       95.34       96.63      8.47 o 
  -1   6  14       27.97       34.33      6.63 o 
   0   6  14      291.23      281.16     12.67 o 
   1   6  14      199.71      239.05      8.35 o 
   2   6  14      153.84      152.18      7.89 o 
   3   6  14        1.71      -11.42     11.42 o 
   4   6  14        8.76        3.04     13.52 o 
  -6   7  14        3.33       -4.64     12.95 o 
  -5   7  14        2.54       13.37     12.25 o 
  -4   7  14       43.69       53.44     15.64 o 
  -3   7  14       37.65       38.57      6.22 o 
  -2   7  14       20.06        8.49      6.23 o 
  -1   7  14        2.72        5.09      6.11 o 
   0   7  14      940.83      947.34     21.02 o 
   1   7  14     1381.03     1494.89     26.65 o 
   2   7  14      389.29      424.12     13.82 o 
   3   7  14        1.29        0.40     11.86 o 
   4   7  14      107.52      116.02     14.45 o 
  -6   8  14        5.29        1.90     12.98 o 
  -5   8  14        3.81      -12.46     12.46 o 
  -4   8  14      106.06      140.49     22.66 o 
  -3   8  14      184.47      227.07     10.73 o 
  -2   8  14      411.01      424.85     11.79 o 
  -1   8  14      462.80      394.19     14.67 o 
   0   8  14     2241.70     2444.95     26.63 o 
   1   8  14     1069.09     1093.83     20.73 o 
   2   8  14      311.46      375.03     13.19 o 
   3   8  14      337.95      397.34     19.34 o 
   4   8  14       61.30       60.50     15.20 o 
  -6   9  14        8.99        4.10     33.09 o 
  -5   9  14        0.35       -7.27     12.04 o 
  -4   9  14      143.34      190.29     18.02 o 
  -3   9  14      213.97      206.09      7.53 o 
  -2   9  14      138.31      169.26      9.51 o 
  -1   9  14     1094.67     1214.94     16.34 o 
   0   9  14      145.36      160.25      7.93 o 
   1   9  14       17.08       24.94      7.37 o 
   2   9  14       13.84       16.74      7.40 o 
   3   9  14      152.95      144.86     27.59 o 
   4   9  14       65.31       65.99     15.20 o 
  -5  10  14        6.01       13.45     12.50 o 
  -4  10  14        5.50       15.03     11.29 o 
  -3  10  14      144.32      125.74      7.54 o 
  -2  10  14       96.24       62.51      7.11 o 
  -1  10  14      201.48      244.58     13.66 o 
   0  10  14      160.90      147.39      7.93 o 
   1  10  14      171.88      187.05      9.44 o 
   2  10  14       48.11       58.44      8.19 o 
   3  10  14      148.75      129.27     13.21 o 
   4  10  14        3.36       12.33     15.88 o 
  -5  11  14        0.26        4.75     12.94 o 
  -4  11  14       48.20       59.06     14.08 o 
  -3  11  14        5.49        2.98      8.33 o 
  -2  11  14      378.63      301.78     13.37 o 
  -1  11  14      167.79      148.77      7.91 o 
   0  11  14        0.09        1.61      7.27 o 
   1  11  14        9.90       -7.27      7.27 o 
   2  11  14        0.89       -6.30      7.75 o 
   3  11  14       38.76       24.63     13.01 o 
   4  11  14        3.35      -11.44     15.20 o 
  -5  12  14       18.35       17.29     13.16 o 
  -4  12  14       54.00       42.42     15.62 o 
  -3  12  14       10.34        5.51      8.44 o 
  -2  12  14        1.76       -6.61      6.89 o 
  -1  12  14     1325.50     1342.55     18.84 o 
   0  12  14       85.72       96.54      7.93 o 
   1  12  14       12.44       -7.97      7.97 o 
   2  12  14       27.74       25.31      7.12 o 
   3  12  14       18.26       28.47     13.10 o 
   4  12  14        6.92      -15.44     15.44 o 
  -5  13  14       26.26       22.72     21.27 o 
  -4  13  14       19.81       25.33     12.19 o 
  -3  13  14       32.23       30.01      8.94 o 
  -2  13  14       48.83       18.27      7.29 o 
  -1  13  14       28.26        9.83      7.59 o 
   0  13  14     1264.32     1290.50     18.93 o 
   1  13  14      108.18       99.21      9.46 o 
   2  13  14       80.97       94.93      7.72 o 
   3  13  14       82.71       59.70     22.18 o 
   4  13  14       27.18       13.24     16.38 o 
  -5  14  14       13.21       22.64     13.64 o 
  -4  14  14       24.89       38.01     12.89 o 
  -3  14  14       21.59       21.67     11.68 o 
  -2  14  14       78.70       67.49      7.81 o 
  -1  14  14      170.90      162.01      8.67 o 
   0  14  14       42.70       52.08      8.63 o 
   1  14  14        1.43       -7.84      7.84 o 
   2  14  14      181.01      176.38     13.80 o 
   3  14  14       18.02       27.70     18.70 o 
   4  14  14       28.84       14.89     16.38 o 
  -5  15  14        0.80       -8.14     14.08 o 
  -4  15  14        6.83        1.89     12.67 o 
  -3  15  14       43.77       30.73     12.12 o 
  -2  15  14      243.91      291.02     12.26 o 
  -1  15  14        2.96       -1.55      7.83 o 
   0  15  14       46.41       26.58      8.34 o 
   1  15  14      591.43      650.18     13.88 o 
   2  15  14       53.21       46.01      8.91 o 
   3  15  14        3.28        8.32     13.98 o 
   4  15  14       39.83       42.61     17.08 o 
  -5  16  14       26.60       28.14     11.87 o 
  -4  16  14        4.68       15.99     13.11 o 
  -3  16  14       29.60       39.54     12.38 o 
  -2  16  14       99.58       92.22      8.37 o 
  -1  16  14        5.55       14.52      8.34 o 
   0  16  14      256.08      275.98     10.09 o 
   1  16  14      169.39      130.68      8.13 o 
   2  16  14        0.64       -8.97      8.97 o 
   3  16  14       28.61       29.53     14.47 o 
  -5  17  14       13.67       22.68     13.47 o 
  -4  17  14       38.43       54.75     13.14 o 
  -3  17  14       54.42       35.03     12.60 o 
  -2  17  14       79.22       61.59      8.62 o 
  -1  17  14      256.90      239.10      9.91 o 
   0  17  14        3.93        0.25      7.68 o 
   1  17  14       11.11       11.18      8.69 o 
   2  17  14       34.63       34.23      9.78 o 
   3  17  14       53.65       30.59     17.04 o 
  -4  18  14        0.08       10.40     11.59 o 
  -3  18  14        2.04       12.41     11.00 o 
  -2  18  14        8.71        4.07      7.76 o 
  -1  18  14      119.59      120.01      8.45 o 
   0  18  14        2.05       -7.80      7.80 o 
   1  18  14      265.59      273.35     10.81 o 
   2  18  14       95.84      110.22     10.05 o 
   3  18  14        3.15        6.32     15.12 o 
  -4  19  14        4.17       11.25     12.21 o 
  -3  19  14        4.17      -11.02     11.02 o 
  -2  19  14       58.36       46.55      8.24 o 
  -1  19  14      272.88      276.01     10.07 o 
   0  19  14        6.74        8.18      8.27 o 
   1  19  14        6.66       12.32      9.67 o 
   2  19  14      124.15      116.42     21.78 o 
   3  19  14       42.80       40.50     16.83 o 
  -4  20  14        2.77      -14.93     14.96 o 
  -3  20  14        1.15       11.79     11.52 o 
  -2  20  14        9.12       12.33      8.36 o 
  -1  20  14       23.91        7.47      8.39 o 
   0  20  14       91.76       76.06     10.01 o 
   1  20  14       62.64       41.43     10.15 o 
   2  20  14        1.92       -7.68     11.82 o 
   3  20  14       54.87       31.83     17.08 o 
  -4  21  14        0.43       -7.84     15.85 o 
  -3  21  14       31.64       12.27     14.58 o 
  -2  21  14        0.37       -3.94      9.46 o 
  -1  21  14        0.71       -8.22      9.74 o 
   0  21  14      101.73       91.46     10.32 o 
   1  21  14       38.46       42.97     10.24 o 
   2  21  14       71.56       66.79     12.57 o 
  -3  22  14       21.19       -4.21     15.04 o 
  -2  22  14      108.43      118.33     13.43 o 
  -1  22  14        7.77       -9.09      9.98 o 
   0  22  14        8.18        3.08     10.16 o 
   1  22  14       68.77       72.55     11.07 o 
   2  22  14      117.56      103.98     16.99 o 
  -3  23  14       10.02        5.82     15.30 o 
  -2  23  14       28.52       30.72     12.34 o 
  -1  23  14        0.13        6.51     10.31 o 
   0  23  14        4.32       -5.25     10.50 o 
   1  23  14      162.22      165.48     11.82 o 
   2  23  14        0.25       -4.79     15.86 o 
  -3  24  14        2.50       16.46     15.96 o 
  -2  24  14       23.98       21.26     16.24 o 
  -1  24  14       39.51       32.95     14.52 o 
   0  24  14      100.19       91.85     11.23 o 
   1  24  14       23.43       25.24     11.38 o 
  -2  25  14       82.92      100.51     17.08 o 
  -1  25  14       45.57       51.58     13.85 o 
   0  25  14        7.07        7.04     11.24 o 
   1  25  14        0.33       11.97     11.57 o 
  -2  26  14       46.63       57.81     17.54 o 
  -1  26  14       11.28       26.79     11.47 o 
   0  26  14        0.53       21.05     16.81 o 
  -6   1  15        0.03      -13.57     13.57 o 
  -5   1  15        0.70        0.97     12.86 o 
  -4   1  15        2.52       -8.82     10.95 o 
  -3   1  15      386.88      401.73     12.13 o 
  -2   1  15        4.84       -6.40      6.40 o 
  -1   1  15       10.05       -1.73      6.45 o 
   0   1  15       10.45       -3.68      6.70 o 
   1   1  15       50.81       26.23      7.27 o 
   2   1  15      182.38      134.19      8.34 o 
   3   1  15        4.66      -12.64     12.64 o 
   4   1  15       59.11       44.34     14.98 o 
  -6   2  15       28.68        3.58     23.16 o 
  -5   2  15        0.16      -12.38     12.38 o 
  -4   2  15        0.72      -10.93     10.93 o 
  -3   2  15       41.16       30.44      6.23 o 
  -2   2  15      123.96      103.69      7.06 o 
  -1   2  15      181.07      235.93      9.17 o 
   0   2  15      245.36      261.42      9.54 o 
   1   2  15      338.11      275.52     10.21 o 
   2   2  15       18.16       -5.48      7.59 o 
   3   2  15       81.44       65.80     13.10 o 
   4   2  15       12.63      -13.57     14.74 o 
  -6   3  15       66.78       84.23     14.08 o 
  -5   3  15        0.03       -3.75     12.39 o 
  -4   3  15       45.55       49.46     11.39 o 
  -3   3  15        1.78       -4.16      6.24 o 
  -2   3  15      161.05      179.81      8.32 o 
  -1   3  15      182.55      187.93      7.66 o 
   0   3  15        1.40       -6.68      6.68 o 
   1   3  15       76.14       79.94      7.61 o 
   2   3  15        1.49       -7.51      7.51 o 
   3   3  15        4.26       -0.70     12.86 o 
   4   3  15        0.43      -14.74     14.74 o 
  -6   4  15        0.94        7.81     13.64 o 
  -5   4  15       39.38       18.63     12.65 o 
  -4   4  15       39.76       46.91     11.80 o 
  -3   4  15       50.20       28.60      6.44 o 
  -2   4  15      214.92      254.94     15.00 o 
  -1   4  15       81.89       71.48      6.93 o 
   0   4  15       47.24       24.42      7.11 o 
   1   4  15      422.81      529.82     14.24 o 
   2   4  15        0.11       -7.76      7.76 o 
   3   4  15       25.49       -9.13     12.86 o 
   4   4  15        7.08       -5.01     14.74 o 
  -6   5  15        0.04      -12.86     13.66 o 
  -5   5  15        3.73        2.13     12.84 o 
  -4   5  15      250.56      257.45     22.93 o 
  -3   5  15       57.74       32.02      7.52 o 
  -2   5  15      249.29      232.77     11.34 o 
  -1   5  15       98.61      121.30      7.26 o 
   0   5  15       14.24       19.92     10.70 o 
   1   5  15      589.21      683.84     15.14 o 
   2   5  15        6.62        0.13      7.85 o 
   3   5  15        5.92      -11.58     13.10 o 
   4   5  15        8.36       -0.75     14.74 o 
  -6   6  15       21.47       14.31     14.10 o 
  -5   6  15        9.18        5.43     12.65 o 
  -4   6  15       42.25       28.86     13.48 o 
  -3   6  15      306.40      241.55     12.58 o 
  -2   6  15        3.00       11.48      6.42 o 
  -1   6  15       28.78       51.82      6.99 o 
   0   6  15       57.38       48.15      7.27 o 
   1   6  15      120.91      118.56      8.31 o 
   2   6  15       10.59       -0.14      7.85 o 
   3   6  15      375.03      347.55     21.06 o 
   4   6  15       51.76       41.98     15.20 o 
  -5   7  15       14.18        7.78     13.09 o 
  -4   7  15      184.67      130.56     15.25 o 
  -3   7  15       14.24        2.57      6.59 o 
  -2   7  15       44.62       32.04      7.19 o 
  -1   7  15        0.80        3.55      6.89 o 
   0   7  15       18.97       16.62      7.27 o 
   1   7  15      537.48      558.06     14.51 o 
   2   7  15        1.96        2.00      9.27 o 
   3   7  15       26.80       30.78     13.57 o 
   4   7  15       10.89       22.24     15.42 o 
  -5   8  15        0.76        2.33     13.13 o 
  -4   8  15       49.19       46.49     12.29 o 
  -3   8  15      117.00      133.87      7.52 o 
  -2   8  15     1193.18     1107.01     15.95 o 
  -1   8  15      158.39      154.96     10.86 o 
   0   8  15      792.60      765.25     15.39 o 
   1   8  15      216.38      188.93      8.68 o 
   2   8  15       35.13       18.41      8.16 o 
   3   8  15        4.57       -6.95     13.57 o 
   4   8  15       18.01       24.34     15.67 o 
  -5   9  15       13.04       29.89     12.70 o 
  -4   9  15        3.10       -2.30     12.09 o 
  -3   9  15       37.43       39.66      8.65 o 
  -2   9  15       28.80       48.68      7.20 o 
  -1   9  15       95.10       87.33      8.01 o 
   0   9  15      543.48      652.21     14.90 o 
   1   9  15       53.27       20.63      7.86 o 
   2   9  15       55.76       34.79      8.31 o 
   3   9  15       23.20       25.15     14.04 o 
   4   9  15      240.75      241.53     17.54 o 
  -5  10  15       63.29       71.74     13.82 o 
  -4  10  15       33.30       16.62     16.71 o 
  -3  10  15        5.19        6.92      8.67 o 
  -2  10  15      472.88      511.66     13.24 o 
  -1  10  15       18.93       11.48      7.02 o 
   0  10  15      219.84      261.03      9.63 o 
   1  10  15        6.15       -7.39      7.39 o 
   2  10  15       57.40       50.87      8.57 o 
   3  10  15       59.76       53.12     14.56 o 
   4  10  15       21.89        3.31     15.91 o 
  -5  11  15       10.16       16.92     13.14 o 
  -4  11  15        7.81       12.21     12.37 o 
  -3  11  15        0.43       -7.32      8.61 o 
  -2  11  15      176.03      171.90      8.22 o 
  -1  11  15     1415.63     1499.31     19.14 o 
   0  11  15       50.05       45.86      8.01 o 
   1  11  15       73.96       73.60      9.15 o 
   2  11  15      384.23      422.04     15.21 o 
   3  11  15        6.93       -1.99     20.52 o 
   4  11  15        5.02      -16.14     16.14 o 
  -5  12  15        0.43       14.06     13.80 o 
  -4  12  15       32.13       31.14     17.62 o 
  -3  12  15        0.57        4.11     11.35 o 
  -2  12  15       69.93       27.92      7.50 o 
  -1  12  15       24.06       47.83      7.72 o 
   0  12  15      748.13      693.35     15.51 o 
   1  12  15       26.27       45.60      8.04 o 
   2  12  15      209.39      216.17      8.80 o 
   3  12  15      102.07      127.12     15.44 o 
   4  12  15        2.01      -14.56     16.38 o 
  -5  13  15       25.75       42.35     13.81 o 
  -4  13  15       25.55       20.16     12.62 o 
  -3  13  15      132.99       97.71     12.68 o 
  -2  13  15       18.17       14.48      7.53 o 
  -1  13  15      629.10      613.15     14.98 o 
   0  13  15      443.22      423.10     14.59 o 
   1  13  15        1.56       -2.51      8.01 o 
   2  13  15       96.32       69.16      8.15 o 
   3  13  15       18.73       41.68     15.20 o 
   4  13  15       16.75       -8.59     16.61 o 
  -5  14  15       16.23       23.80     17.48 o 
  -4  14  15        0.99        2.47     13.07 o 
  -3  14  15       18.40       20.72     12.31 o 
  -2  14  15       27.88       31.08      8.01 o 
  -1  14  15      477.73      556.62     15.01 o 
   0  14  15       52.16       50.79      8.59 o 
   1  14  15       14.07       12.31      8.44 o 
   2  14  15        6.64       17.14      8.07 o 
   3  14  15      388.44      410.14     24.10 o 
  -5  15  15        3.50       19.35     14.95 o 
  -4  15  15        1.34       -0.85     14.55 o 
  -3  15  15       48.95       41.96     12.96 o 
  -2  15  15       11.29        8.53      8.19 o 
  -1  15  15      565.59      660.37     15.67 o 
   0  15  15        1.46        3.93      8.59 o 
   1  15  15       12.04       21.57      7.82 o 
   2  15  15        3.73       -2.49      9.39 o 
   3  15  15       35.08       56.75     16.14 o 
  -5  16  15        6.21       13.25     12.35 o 
  -4  16  15       13.70       17.25     13.98 o 
  -3  16  15        7.86        1.39     15.61 o 
  -2  16  15       12.48       12.89      8.29 o 
  -1  16  15      203.90      212.10      9.82 o 
   0  16  15      184.93      202.28      9.92 o 
   1  16  15      189.99      189.54      8.80 o 
   2  16  15        3.53       -9.81      9.81 o 
   3  16  15       10.49        1.54     16.14 o 
  -4  17  15        1.08       14.01     14.42 o 
  -3  17  15       10.79       19.79     13.45 o 
  -2  17  15        2.91        3.21      8.69 o 
  -1  17  15       11.84        0.55      8.82 o 
   0  17  15        0.81       16.02      8.10 o 
   1  17  15       56.27       55.09      8.42 o 
   2  17  15        8.95        8.15      9.89 o 
   3  17  15        3.12      -16.14     16.14 o 
  -4  18  15        0.54        9.90     12.06 o 
  -3  18  15        0.11        7.38     13.64 o 
  -2  18  15      154.60      137.42      9.66 o 
  -1  18  15       50.12       38.56      8.44 o 
   0  18  15        9.58        5.84      8.15 o 
   1  18  15      178.16      182.12     15.23 o 
   2  18  15       30.73       27.59     12.08 o 
   3  18  15       11.34       -8.15     16.36 o 
  -4  19  15       53.97       59.60     12.71 o 
  -3  19  15        5.27        5.74     12.10 o 
  -2  19  15       12.41        7.14      8.47 o 
  -1  19  15       35.50       26.38      8.68 o 
   0  19  15        1.12       -8.42      8.52 o 
   1  19  15        2.63        7.10      9.72 o 
   2  19  15      143.47      159.21     13.61 o 
  -4  20  15       27.25       32.02     12.95 o 
  -3  20  15        1.19       -4.82     11.99 o 
  -2  20  15        3.94        7.61      8.63 o 
  -1  20  15        4.24       -4.77      8.75 o 
   0  20  15        0.02       -7.63      9.83 o 
   1  20  15        5.29       -9.98      9.98 o 
   2  20  15       94.55       71.14     13.23 o 
  -3  21  15       18.40       35.70     12.62 o 
  -2  21  15       20.81       16.32     10.16 o 
  -1  21  15       20.99        7.41     10.07 o 
   0  21  15      143.57      159.92     11.08 o 
   1  21  15        7.09        3.39     10.64 o 
   2  21  15       22.39       -0.06     16.10 o 
  -3  22  15        0.56       16.64     16.09 o 
  -2  22  15       50.52       48.74     12.11 o 
  -1  22  15       16.86        5.21     10.57 o 
   0  22  15       11.91       -1.89     10.57 o 
   1  22  15        8.72        0.75     10.98 o 
   2  22  15        0.56      -15.13     16.83 o 
  -3  23  15       11.70       26.28     16.12 o 
  -2  23  15       10.69       10.57     17.86 o 
  -1  23  15        2.83       -3.24     10.74 o 
   0  23  15       90.03       79.58     11.31 o 
   1  23  15       24.46       25.92     11.40 o 
  -2  24  15        0.60       -0.63     15.47 o 
  -1  24  15        1.31       13.88     11.07 o 
   0  24  15        0.28       -5.49     11.14 o 
   1  24  15       70.05       87.21     12.14 o 
  -2  25  15       12.82        0.31     15.93 o 
  -1  25  15       64.42       46.55     11.56 o 
   0  25  15       20.99       33.71     11.82 o 
  -6   0  16        2.21      -21.18     21.18 o 
  -5   0  16      117.92      119.13     20.52 o 
  -4   0  16      448.41      387.18     31.11 o 
  -3   0  16      381.55      535.30     18.92 o 
  -2   0  16      172.73      101.94     10.46 o 
  -1   0  16      381.04      298.24     17.51 o 
   0   0  16      112.95       97.82     10.99 o 
   1   0  16        4.45       -6.29     10.76 o 
   2   0  16      606.22      741.91     41.03 o 
   3   0  16      281.53      273.34     21.84 o 
   4   0  16        0.85      -21.84     21.84 o 
  -5   1  16        0.61      -13.57     13.57 o 
  -4   1  16       36.26       42.61     12.86 o 
  -3   1  16       18.38       23.42      6.84 o 
  -2   1  16       55.22       38.65      7.13 o 
  -1   1  16       69.96       52.12      7.26 o 
   0   1  16       73.96       79.13      7.67 o 
   1   1  16       38.38       33.77      7.86 o 
   2   1  16       29.98       14.92      8.19 o 
   3   1  16        1.13       11.18     13.33 o 
   4   1  16        2.20      -15.46     15.67 o 
  -5   2  16        3.17      -13.24     13.57 o 
  -4   2  16       37.63       43.81     11.98 o 
  -3   2  16      280.88      336.85     15.00 o 
  -2   2  16       21.75        9.98      6.86 o 
  -1   2  16        2.34       -6.93      6.93 o 
   0   2  16       37.67       18.77      7.44 o 
   1   2  16        1.50       -7.77      7.77 o 
   2   2  16       43.92       52.35      8.51 o 
   3   2  16        0.01      -12.91     13.57 o 
   4   2  16        5.42       -7.94     15.44 o 
  -5   3  16        1.14      -11.85     13.02 o 
  -4   3  16       49.39       33.65     12.18 o 
  -3   3  16       32.98       63.71      8.32 o 
  -2   3  16        3.49        0.77      6.89 o 
  -1   3  16        1.24       -6.99      6.99 o 
   0   3  16       35.49        1.36      7.26 o 
   1   3  16       16.99       44.42      7.94 o 
   2   3  16      108.39      101.94      8.76 o 
   3   3  16       17.34        0.87     13.80 o 
   4   3  16        7.67        5.63     15.44 o 
  -5   4  16        5.39        1.04     13.24 o 
  -4   4  16       21.82       48.87     12.22 o 
  -3   4  16       75.94       76.21      7.10 o 
  -2   4  16      555.24      532.73     12.68 o 
  -1   4  16       74.84       61.59      7.33 o 
   0   4  16       43.67       39.71      7.59 o 
   1   4  16      985.99     1044.01     19.87 o 
   2   4  16       80.99      105.85      8.76 o 
   3   4  16       90.32       91.71     20.19 o 
   4   4  16      109.36       94.78     16.38 o 
  -5   5  16        7.28        1.67     13.45 o 
  -4   5  16       55.96       67.36     12.40 o 
  -3   5  16       76.99       53.59      7.21 o 
  -2   5  16       92.23      109.83      7.24 o 
  -1   5  16      268.53      279.01     10.17 o 
   0   5  16      450.71      434.05     15.76 o 
   1   5  16     1071.39     1264.57     29.42 o 
   2   5  16      398.56      454.73     15.22 o 
   3   5  16        2.18      -11.58     16.22 o 
   4   5  16       38.18       67.86     28.46 o 
  -5   6  16        0.37       -0.31     13.68 o 
  -4   6  16      121.15      134.57     16.12 o 
  -3   6  16       86.31       67.19      7.22 o 
  -2   6  16        2.50        6.77      6.81 o 
  -1   6  16      115.35      115.71     12.51 o 
   0   6  16      138.92      151.65      8.34 o 
   1   6  16      121.07      116.10      8.58 o 
   2   6  16      328.07      397.64     15.22 o 
   3   6  16       11.09       12.91     13.57 o 
   4   6  16       49.18       54.84     16.14 o 
  -5   7  16       24.30       29.06     13.71 o 
  -4   7  16        7.31        0.65     13.10 o 
  -3   7  16       54.35       16.65      8.53 o 
  -2   7  16      574.95      691.34     13.77 o 
  -1   7  16       24.73       10.75      7.46 o 
   0   7  16       96.04      124.19      8.32 o 
   1   7  16      109.75       90.35     10.99 o 
   2   7  16        8.58       -2.27      8.58 o 
   3   7  16       12.77        6.80     13.80 o 
   4   7  16        0.68       -4.67     16.14 o 
  -5   8  16       10.07        7.02     13.95 o 
  -4   8  16       75.99       52.73     12.91 o 
  -3   8  16        4.42       -8.55      8.55 o 
  -2   8  16       53.20       74.03      7.46 o 
  -1   8  16      165.33      103.06      8.18 o 
   0   8  16      429.07      406.99     14.12 o 
   1   8  16        3.97      -11.91     12.04 o 
   2   8  16       16.22       12.58      8.58 o 
   3   8  16       23.27       25.48     14.51 o 
   4   8  16       37.74       34.22     16.61 o 
  -5   9  16        7.84        2.19     13.53 o 
  -4   9  16        0.21        4.16     12.70 o 
  -3   9  16       22.47        4.85     11.64 o 
  -2   9  16       22.49       29.03      7.41 o 
  -1   9  16      247.93      254.31      8.92 o 
   0   9  16      410.96      414.12     14.25 o 
   1   9  16        0.18       -8.19      8.19 o 
   2   9  16      167.57      148.61      9.46 o 
   3   9  16       14.96        9.60     14.51 o 
   4   9  16       45.44       28.32     16.61 o 
  -5  10  16       63.30       75.78     14.18 o 
  -4  10  16       23.51       31.38     13.16 o 
  -3  10  16        2.93       -2.99     11.64 o 
  -2  10  16      964.92     1056.99     16.43 o 
  -1  10  16       50.98       47.41      7.65 o 
   0  10  16       28.90       34.14      8.18 o 
   1  10  16      226.59      249.52      9.84 o 
   2  10  16        0.80       -8.72      8.72 o 
   3  10  16        4.75       -3.97     14.51 o 
   4  10  16       37.33       -5.22     16.61 o 
  -5  11  16        2.31       11.11     13.93 o 
  -4  11  16        4.02        5.30     12.77 o 
  -3  11  16       80.14      114.32     16.18 o 
  -2  11  16      456.69      539.76     13.83 o 
  -1  11  16        0.24       10.42      7.65 o 
   0  11  16       59.94       81.01      8.67 o 
   1  11  16      140.54      149.13      9.41 o 
   2  11  16       68.44       57.76      9.41 o 
   3  11  16      166.65      149.87     15.91 o 
  -5  12  16       17.00       36.34     14.26 o 
  -4  12  16        1.63        7.42     18.29 o 
  -3  12  16       12.78        9.20     12.02 o 
  -2  12  16      218.84      186.73      8.76 o 
  -1  12  16      583.20      744.65     15.40 o 
   0  12  16        8.11       10.11      8.41 o 
   1  12  16       38.92       26.65      8.84 o 
   2  12  16      258.06      303.30     21.82 o 
   3  12  16      131.32      151.56     17.21 o 
  -5  13  16        6.98       24.75     17.38 o 
  -4  13  16        0.13       -5.83     13.24 o 
  -3  13  16        0.71       -7.06     12.42 o 
  -2  13  16        2.69       -6.74      7.99 o 
  -1  13  16       18.28       21.27      8.04 o 
   0  13  16       18.56       14.71      8.59 o 
   1  13  16       37.52       40.78      9.08 o 
   2  13  16      124.01      108.88      8.91 o 
   3  13  16        7.13        4.30     21.51 o 
  -5  14  16        1.29        0.26     14.61 o 
  -4  14  16       23.20       19.93     13.71 o 
  -3  14  16       63.95       88.42     13.35 o 
  -2  14  16       16.50       18.74      8.65 o 
  -1  14  16       71.91       67.62      8.92 o 
   0  14  16        3.89       -1.37      8.68 o 
   1  14  16       10.50       12.64      9.35 o 
   2  14  16       59.23       47.44      8.66 o 
   3  14  16       11.74       -6.62     15.91 o 
  -4  15  16        5.37       -6.95     13.95 o 
  -3  15  16       35.75       61.89     19.11 o 
  -2  15  16       83.58      121.95      9.04 o 
  -1  15  16      370.42      474.56     15.60 o 
   0  15  16        7.69        2.37      8.91 o 
   1  15  16        6.67       -7.44      8.27 o 
   2  15  16       76.73       87.05     10.38 o 
   3  15  16        2.24        7.86     16.14 o 
  -4  16  16       26.76       -4.72     16.71 o 
  -3  16  16        0.75        4.71     13.40 o 
  -2  16  16        7.37       18.46      8.73 o 
  -1  16  16       69.67       49.54      9.16 o 
   0  16  16        6.45        8.75      9.34 o 
   1  16  16        3.20        1.27      8.56 o 
   2  16  16       70.83       85.92     12.60 o 
   3  16  16        3.87      -16.61     16.61 o 
  -4  17  16       85.56       92.26     15.33 o 
  -3  17  16       80.34       80.04     14.30 o 
  -2  17  16        3.79       -4.36      9.00 o 
  -1  17  16       18.11       15.74      9.48 o 
   0  17  16       51.31       60.19      8.69 o 
   1  17  16       66.04       88.07      9.15 o 
   2  17  16      158.34      166.25     13.23 o 
   3  17  16        6.74       -6.45     17.08 o 
  -4  18  16        0.05        3.52     12.52 o 
  -3  18  16       21.01       42.93     24.78 o 
  -2  18  16       35.12       41.27      9.47 o 
  -1  18  16        1.85       -9.56      9.56 o 
   0  18  16        2.62        4.15      8.75 o 
   1  18  16        8.03        5.25     10.07 o 
   2  18  16       40.98       26.89     12.73 o 
  -4  19  16       13.21       25.43     15.95 o 
  -3  19  16       36.07       46.72     12.38 o 
  -2  19  16       74.25       76.57      9.13 o 
  -1  19  16        2.60       -5.86      8.92 o 
   0  19  16        9.45       -5.27      9.11 o 
   1  19  16       46.67       36.69     10.66 o 
   2  19  16       28.61       21.82     16.36 o 
  -3  20  16       31.64       64.78     24.07 o 
  -2  20  16        1.21       -5.57     10.13 o 
  -1  20  16       72.27      107.05      9.58 o 
   0  20  16       11.94       -3.20     10.31 o 
   1  20  16        0.26       -2.92     10.91 o 
   2  20  16        0.67      -12.69     16.36 o 
  -3  21  16       16.53       32.75     13.38 o 
  -2  21  16        1.72        5.06     11.14 o 
  -1  21  16        2.91        5.75      9.51 o 
   0  21  16       96.83       92.98     11.07 o 
   1  21  16        8.17        4.34     10.99 o 
  -3  22  16        4.96       12.57     16.09 o 
  -2  22  16        0.12        0.27     12.20 o 
  -1  22  16       74.35       95.52     11.23 o 
   0  22  16       67.44       88.45     11.58 o 
   1  22  16       39.76       41.95     11.56 o 
  -2  23  16        0.33       -6.19     15.85 o 
  -1  23  16      104.72      103.47     11.73 o 
   0  23  16        0.86        1.12     11.31 o 
   1  23  16       27.49       23.48     11.81 o 
  -2  24  16        2.64       -2.98     16.85 o 
  -1  24  16       16.75       27.71     11.55 o 
   0  24  16        3.94        8.95     11.64 o 
  -5   1  17        0.04        7.94     14.51 o 
  -4   1  17       36.47       22.94     13.33 o 
  -3   1  17      322.56      339.83     20.82 o 
  -2   1  17      109.56       71.42      7.73 o 
  -1   1  17      547.75      525.05     13.92 o 
   0   1  17      152.73      150.28      8.51 o 
   1   1  17       33.70       22.12      8.35 o 
   2   1  17        4.76        0.67      8.66 o 
   3   1  17       16.27       20.47     14.27 o 
   4   1  17        7.42       -2.07     16.61 o 
  -5   2  17       28.73       34.75     14.98 o 
  -4   2  17      111.36      136.45     14.51 o 
  -3   2  17       50.28       81.46      8.96 o 
  -2   2  17       28.59       28.34      7.46 o 
  -1   2  17      124.36       82.27      8.08 o 
   0   2  17       15.69        7.72      7.85 o 
   1   2  17        1.93       -8.10      8.10 o 
   2   2  17      258.68      246.70     10.17 o 
   3   2  17        2.88       15.55     17.54 o 
   4   2  17        1.28       -0.66     16.38 o 
  -5   3  17        7.91        6.58     14.74 o 
  -4   3  17        3.82      -12.72     12.72 o 
  -3   3  17      374.48      462.71     37.06 o 
  -2   3  17      383.80      279.69     13.95 o 
  -1   3  17      422.12      462.80     14.01 o 
   0   3  17      101.56       67.65      8.18 o 
   1   3  17       11.05        2.16      8.26 o 
   2   3  17        7.90       -8.85      8.85 o 
   3   3  17        0.04        9.11     14.27 o 
   4   3  17       16.35        9.00     16.61 o 
  -5   4  17        3.24        1.19     14.27 o 
  -4   4  17       48.28       46.44     12.78 o 
  -3   4  17        0.19       -5.20     11.36 o 
  -2   4  17      378.64      422.53     13.52 o 
  -1   4  17        6.97       -4.73      7.49 o 
   0   4  17       93.61       90.39      8.34 o 
   1   4  17       80.53      102.69      8.76 o 
   2   4  17      171.47      156.28     10.82 o 
   3   4  17        0.59      -10.40     14.27 o 
   4   4  17       18.38      -10.26     16.88 o 
  -5   5  17        0.09      -14.27     14.27 o 
  -4   5  17       24.05       38.98     12.99 o 
  -3   5  17        0.06      -11.23     11.23 o 
  -2   5  17        5.17        3.82      7.56 o 
  -1   5  17       91.74       63.82      8.20 o 
   0   5  17      106.73       83.02     10.79 o 
   1   5  17     1521.87     1718.52     25.79 o 
   2   5  17       20.91       19.52      9.00 o 
   3   5  17        2.89        1.65     14.51 o 
   4   5  17       22.01        5.96     16.38 o 
  -5   6  17        0.12        0.67     14.30 o 
  -4   6  17       19.84       24.67     12.78 o 
  -3   6  17      125.98      120.13     12.15 o 
  -2   6  17      262.12      218.61      8.79 o 
  -1   6  17       82.37       91.05      8.32 o 
   0   6  17      281.72      262.75      9.50 o 
   1   6  17       73.98      103.64      9.01 o 
   2   6  17        9.02        1.46      9.00 o 
   3   6  17        8.13       -3.95     14.74 o 
   4   6  17        9.13       13.27     16.83 o 
  -5   7  17       34.21       57.46     14.75 o 
  -4   7  17        2.72       -2.71     12.86 o 
  -3   7  17       11.51        2.40     11.72 o 
  -2   7  17        7.35        7.42      7.79 o 
  -1   7  17       87.66       82.64      8.39 o 
   0   7  17        0.94       -8.08      8.08 o 
   1   7  17        1.17       -7.07      8.52 o 
   2   7  17       38.08       20.94      9.18 o 
   3   7  17       10.05       -0.66     14.98 o 
  -5   8  17        2.38        8.10     14.55 o 
  -4   8  17        7.17       -2.53     13.10 o 
  -3   8  17       99.23       68.51     12.40 o 
  -2   8  17      246.54      214.19      9.13 o 
  -1   8  17       46.78       50.47      8.22 o 
   0   8  17        0.03       -4.59      8.18 o 
   1   8  17       35.49       12.54      8.68 o 
   2   8  17       72.73       58.92      9.42 o 
   3   8  17        5.09      -14.23     14.98 o 
  -5   9  17        9.62        9.41     14.81 o 
  -4   9  17        0.59        0.39     13.29 o 
  -3   9  17       11.65       12.67     12.02 o 
  -2   9  17      171.49      167.60      9.65 o 
  -1   9  17       81.05       96.34      8.66 o 
   0   9  17        1.85       -4.96      8.34 o 
   1   9  17       27.23       20.19      8.85 o 
   2   9  17       30.06       32.95      9.39 o 
   3   9  17        9.05       -6.97     15.20 o 
  -5  10  17        9.26        6.19     14.40 o 
  -4  10  17       28.73       51.76     13.54 o 
  -3  10  17       10.33        6.74     12.25 o 
  -2  10  17        5.98        5.62      7.89 o 
  -1  10  17      192.62      144.90      9.17 o 
   0  10  17      332.98      358.54     17.00 o 
   1  10  17      164.19      138.64      9.84 o 
   2  10  17       48.66       28.10      9.46 o 
   3  10  17        4.85       -3.25     15.20 o 
  -5  11  17       30.08       25.28     14.61 o 
  -4  11  17        0.59      -10.00     13.60 o 
  -3  11  17        7.64       10.74     12.30 o 
  -2  11  17       77.47      105.54      8.46 o 
  -1  11  17      163.31      179.39      9.55 o 
   0  11  17       41.69       20.00      8.84 o 
   1  11  17       63.53       60.99      9.43 o 
   2  11  17        4.05       -9.67      9.67 o 
   3  11  17       26.90       17.21     21.84 o 
  -5  12  17       15.66        9.12     14.64 o 
  -4  12  17        2.06       10.24     13.40 o 
  -3  12  17        6.35      -13.50     14.60 o 
  -2  12  17       53.73       68.63      8.49 o 
  -1  12  17       50.50       57.67     10.03 o 
   0  12  17        5.05       -8.67      8.67 o 
   1  12  17        2.08       -6.71      9.17 o 
   2  12  17        6.50       -4.53      9.64 o 
   3  12  17       42.95       25.81     15.91 o 
  -4  13  17        0.41      -13.45     13.45 o 
  -3  13  17       36.24       34.01     13.06 o 
  -2  13  17       26.18       26.64      8.69 o 
  -1  13  17      342.78      294.46     12.23 o 
   0  13  17        0.15        3.51      9.10 o 
   1  13  17       80.11       73.23      9.74 o 
   2  13  17        5.89       -8.85      8.85 o 
   3  13  17       44.26        9.28     22.50 o 
  -4  14  17       10.39       13.63     14.07 o 
  -3  14  17        1.08        2.71     13.28 o 
  -2  14  17        0.94       -2.61      8.67 o 
  -1  14  17      231.22      183.52     10.05 o 
   0  14  17        1.03        1.92      9.26 o 
   1  14  17       13.44       19.65      9.83 o 
   2  14  17        1.92        0.28     12.08 o 
   3  14  17        0.93      -16.38     16.38 o 
  -4  15  17       10.79       12.56     14.38 o 
  -3  15  17        1.89        5.65     13.54 o 
  -2  15  17        2.01       -8.24      8.73 o 
  -1  15  17       72.07       78.97      9.55 o 
   0  15  17      133.18      116.60     10.00 o 
   1  15  17        2.42       -1.69      9.83 o 
   2  15  17      118.28      113.52     12.98 o 
   3  15  17        9.41      -16.61     16.61 o 
  -4  16  17       33.88       59.20     15.03 o 
  -3  16  17       22.32       49.31     14.25 o 
  -2  16  17        7.48        1.97      9.02 o 
  -1  16  17       24.16       15.39      9.48 o 
   0  16  17       20.69       27.80      9.82 o 
   1  16  17      113.73      117.74      9.52 o 
   2  16  17       15.66        0.76     12.73 o 
  -4  17  17        8.68       15.61     15.31 o 
  -3  17  17        8.06       10.97     14.27 o 
  -2  17  17        0.45        1.04      9.39 o 
  -1  17  17      184.80      147.32     10.57 o 
   0  17  17       80.50       90.06     10.74 o 
   1  17  17       57.69       48.38      9.44 o 
   2  17  17       23.16       10.06     17.87 o 
  -4  18  17        0.05       11.26     22.09 o 
  -3  18  17        0.59       -8.53     14.54 o 
  -2  18  17        1.15        4.30      9.69 o 
  -1  18  17       39.40       13.73     10.06 o 
   0  18  17      445.35      475.49     15.73 o 
   1  18  17        0.79        3.27      9.39 o 
   2  18  17       33.00       28.99     16.36 o 
  -3  19  17        0.06        2.34     12.60 o 
  -2  19  17        0.17        0.36     10.64 o 
  -1  19  17        0.29       -4.27      9.20 o 
   0  19  17       10.00       36.04      9.58 o 
   1  19  17       28.39       29.55     13.85 o 
   2  19  17        9.24        7.15     16.83 o 
  -3  20  17       31.07       41.14     13.11 o 
  -2  20  17       20.43       18.05     10.97 o 
  -1  20  17        5.51        6.74      9.51 o 
   0  20  17       31.11       31.11      9.86 o 
   1  20  17       35.95       38.14     11.38 o 
  -3  21  17        0.74       -0.47     13.36 o 
  -2  21  17       25.33       30.54     11.20 o 
  -1  21  17        0.26       -3.71      9.69 o 
   0  21  17       22.88       16.63     11.31 o 
   1  21  17        6.91       -7.60     11.56 o 
  -2  22  17       59.12       61.59     14.13 o 
  -1  22  17       15.81        3.44     12.00 o 
   0  22  17       78.00       86.65     11.99 o 
  -1  23  17       30.91       40.83     11.80 o 
   0  23  17        0.07        8.50     11.73 o 
  -5   0  18        1.85      -16.55     21.18 o 
  -4   0  18        0.59       -5.29     19.86 o 
  -3   0  18        3.09       -2.65     17.87 o 
  -2   0  18      161.77      110.60     13.90 o 
  -1   0  18      558.38      694.57     21.47 o 
   0   0  18      703.07      719.33     23.18 o 
   1   0  18       17.12      -12.40     12.40 o 
   2   0  18      143.64      204.96     14.74 o 
   3   0  18      104.32       71.48     21.84 o 
  -5   1  18       13.55        3.31     15.44 o 
  -4   1  18        5.31        9.91     13.80 o 
  -3   1  18        9.49       10.30     15.88 o 
  -2   1  18       18.82        6.07      7.79 o 
  -1   1  18       62.92       54.04      8.25 o 
   0   1  18        2.07        3.02      8.25 o 
   1   1  18      156.78      135.68      9.59 o 
   2   1  18      515.91      537.95     17.67 o 
   3   1  18       15.09       10.16     15.20 o 
  -5   2  18       24.15        0.58     15.20 o 
  -4   2  18        9.68       -0.66     14.04 o 
  -3   2  18       24.22       22.50     13.10 o 
  -2   2  18       33.30       32.41      7.89 o 
  -1   2  18       10.92       -4.09      7.99 o 
   0   2  18      268.96      223.11      9.50 o 
   1   2  18       95.83       81.66      9.26 o 
   2   2  18        0.12       19.62      9.43 o 
   3   2  18       34.86       13.08     15.20 o 
  -5   3  18        1.67      -13.51     15.20 o 
  -4   3  18        0.08        2.92     14.02 o 
  -3   3  18       24.48        6.63     12.86 o 
  -2   3  18      164.92      114.31      8.36 o 
  -1   3  18      442.48      483.54     14.66 o 
   0   3  18       67.06       39.09      8.51 o 
   1   3  18      360.70      335.60     12.25 o 
   2   3  18        1.85       13.61      9.43 o 
   3   3  18       75.21       79.89     15.67 o 
  -5   4  18       26.06       20.52     15.91 o 
  -4   4  18       88.84       76.43     14.51 o 
  -3   4  18      149.97      138.51     13.80 o 
  -2   4  18        0.57       -7.84      7.84 o 
  -1   4  18      192.46      212.07      9.32 o 
   0   4  18       31.28        9.72      8.41 o 
   1   4  18        8.25       13.08      8.76 o 
   2   4  18      110.49       91.88      9.74 o 
   3   4  18        3.03       -3.31     14.98 o 
  -5   5  18        8.35        7.28     15.91 o 
  -4   5  18       54.54       64.45     14.74 o 
  -3   5  18        0.10       -1.99     13.10 o 
  -2   5  18        0.81       -7.86      7.86 o 
  -1   5  18       25.76       16.76      8.32 o 
   0   5  18       84.08      106.01      8.92 o 
   1   5  18        9.28        1.67      8.76 o 
   2   5  18        9.14       -8.18      9.34 o 
   3   5  18      156.89      182.55     16.38 o 
  -5   6  18        3.75       -2.24     15.67 o 
  -4   6  18        0.34        2.89     14.27 o 
  -3   6  18        2.32       -7.28     13.10 o 
  -2   6  18       54.23       43.60      8.46 o 
  -1   6  18       41.27       14.37      8.39 o 
   0   6  18       19.54        7.08      8.58 o 
   1   6  18       73.94      100.80      9.50 o 
   2   6  18       13.25      -10.42     10.42 o 
   3   6  18        0.07        1.99     15.44 o 
  -5   7  18        0.01        1.34     15.67 o 
  -4   7  18       23.64       24.49     14.98 o 
  -3   7  18        0.09       -5.64     13.33 o 
  -2   7  18       16.19       23.56      8.36 o 
  -1   7  18      161.28      147.64      9.13 o 
   0   7  18        1.00       -3.12      8.58 o 
   1   7  18       87.07       74.64      9.51 o 
   2   7  18        4.55       -9.59      9.59 o 
   3   7  18       19.25       14.89     15.67 o 
  -5   8  18       16.66      -15.91     15.91 o 
  -4   8  18        2.64      -11.91     14.51 o 
  -3   8  18        4.02      -13.10     13.10 o 
  -2   8  18        7.60       -7.26      8.13 o 
  -1   8  18       11.81       -8.39      8.39 o 
   0   8  18       24.59       -3.01      8.75 o 
   1   8  18        0.24        3.57      9.26 o 
   2   8  18        6.32       -9.67      9.67 o 
   3   8  18       35.91        8.23     15.67 o 
  -5   9  18        5.63       -3.31     16.38 o 
  -4   9  18       15.69       14.77     15.20 o 
  -3   9  18       29.79        5.62     13.80 o 
  -2   9  18       28.51       32.67      8.52 o 
  -1   9  18        4.45       -4.19      8.66 o 
   0   9  18        4.64       -1.56      8.92 o 
   1   9  18        0.17       -9.26      9.26 o 
   2   9  18       22.03       17.95      9.82 o 
   3   9  18       24.20       14.89     15.91 o 
  -5  10  18        0.02      -20.85     20.85 o 
  -4  10  18        0.01       -7.81     15.20 o 
  -3  10  18        0.12      -14.02     14.02 o 
  -2  10  18        0.61        6.99      8.59 o 
  -1  10  18       81.88       83.27      9.22 o 
   0  10  18       11.13       19.81      9.00 o 
   1  10  18        0.22        0.07      9.43 o 
   2  10  18       80.20       73.80     10.23 o 
   3  10  18       18.76       18.53     16.38 o 
  -4  11  18        0.97       -2.22     14.49 o 
  -3  11  18       14.36       -1.82     13.80 o 
  -2  11  18        2.07        2.49      8.79 o 
  -1  11  18        1.83       -2.74      8.95 o 
   0  11  18       15.85       -3.11      9.06 o 
   1  11  18        8.45        5.52      9.59 o 
   2  11  18        3.65      -10.07     10.07 o 
   3  11  18       37.25       38.06     16.85 o 
  -4  12  18        0.69       -6.34     14.49 o 
  -3  12  18       20.29       14.56     15.88 o 
  -2  12  18        9.92       15.79      8.95 o 
  -1  12  18      116.77      142.00     10.99 o 
   0  12  18        1.78        1.49      9.34 o 
   1  12  18        2.47       -0.99      9.75 o 
   2  12  18        3.80        0.49     11.97 o 
   3  12  18       70.95       38.06     16.85 o 
  -4  13  18       39.08       18.16     14.95 o 
  -3  13  18        0.80       -5.96     14.04 o 
  -2  13  18       43.72       50.64      9.29 o 
  -1  13  18      164.00      144.27      9.98 o 
   0  13  18        0.20        0.43      9.58 o 
   1  13  18        6.68        3.31      9.97 o 
   2  13  18        0.44       -9.30     12.22 o 
  -4  14  18        3.30        9.15     17.87 o 
  -3  14  18       26.95       13.09     14.74 o 
  -2  14  18       24.17       34.08      9.45 o 
  -1  14  18      191.14      156.99     10.31 o 
   0  14  18      100.07      102.34     10.25 o 
   1  14  18       71.37       84.45     11.27 o 
   2  14  18        0.27        8.76     27.47 o 
  -4  15  18       10.33        9.62     15.67 o 
  -3  15  18       14.14        7.33     14.74 o 
  -2  15  18        0.12       -5.89      9.55 o 
  -1  15  18      112.34       70.01      9.98 o 
   0  15  18      187.86      220.40     11.16 o 
   1  15  18       21.49       27.90     10.58 o 
   2  15  18        4.76        7.28     16.14 o 
  -4  16  18       56.54       48.67     16.36 o 
  -3  16  18       57.34       64.70     15.67 o 
  -2  16  18        4.30       -3.26      9.89 o 
  -1  16  18        4.67       -4.10      9.74 o 
   0  16  18        1.06       -3.71     10.40 o 
   1  16  18      154.73      132.13     10.10 o 
   2  16  18       29.97       33.47     16.61 o 
  -3  17  18        5.38        9.33     15.67 o 
  -2  17  18      130.14      130.84     12.57 o 
  -1  17  18        8.81       15.23     10.07 o 
   0  17  18      187.78      184.27     11.56 o 
   1  17  18        5.63       -3.21      9.68 o 
   2  17  18       20.41       -0.58     17.54 o 
  -3  18  18        8.04       14.89     20.19 o 
  -2  18  18       15.24       24.94     12.56 o 
  -1  18  18        3.06       -4.49     10.39 o 
   0  18  18       48.12       69.58      9.93 o 
   1  18  18       10.15       21.61     10.04 o 
  -3  19  18       20.82       13.81     16.61 o 
  -2  19  18       29.43       30.22     12.69 o 
  -1  19  18        5.24        6.50      9.68 o 
   0  19  18      117.69      160.06     10.52 o 
   1  19  18        1.72        9.77     11.55 o 
  -2  20  18        4.61      -13.24     13.24 o 
  -1  20  18        1.49        0.30      9.87 o 
   0  20  18       28.10       32.66     10.11 o 
   1  20  18        0.11       -1.02     11.88 o 
  -2  21  18       52.00       43.85     14.13 o 
  -1  21  18       46.04       43.49     10.33 o 
   0  21  18        0.16       -5.28     11.40 o 
  -1  22  18       37.07       42.63     11.81 o 
  -5   1  19        9.71      -16.14     16.14 o 
  -4   1  19        1.98       12.24     14.98 o 
  -3   1  19        4.08       33.09     17.21 o 
  -2   1  19      305.49      288.24     11.62 o 
  -1   1  19        1.81        9.80      9.74 o 
   0   1  19        2.14       14.65      8.84 o 
   1   1  19       23.44       27.31      9.43 o 
   2   1  19       31.54       50.12     10.16 o 
   3   1  19        0.02       -5.74     15.67 o 
  -5   2  19       68.53       44.67     15.91 o 
  -4   2  19       23.44       34.75     14.98 o 
  -3   2  19       17.63       22.94     13.80 o 
  -2   2  19        4.90        4.91      8.36 o 
  -1   2  19        0.24       -4.12      8.49 o 
   0   2  19       97.33       89.57      9.34 o 
   1   2  19       17.56       -3.28      9.26 o 
   2   2  19      642.73      715.44     18.89 o 
   3   2  19       22.25        6.29     15.91 o 
  -5   3  19       15.82        0.85     16.14 o 
  -4   3  19       66.18       95.27     16.55 o 
  -3   3  19       15.57       25.28     13.80 o 
  -2   3  19       67.20       70.70      8.75 o 
  -1   3  19        0.17       -8.49      8.49 o 
   0   3  19        0.13        1.25      8.75 o 
   1   3  19       62.37       53.10      9.57 o 
   2   3  19       20.48       37.28     10.01 o 
   3   3  19       40.27       40.92     16.14 o 
  -5   4  19        0.63      -16.38     16.38 o 
  -4   4  19       10.48       30.59     15.20 o 
  -3   4  19        1.68       -6.43     13.33 o 
  -2   4  19        0.26       -8.36      8.36 o 
  -1   4  19      110.29      103.60      9.13 o 
   0   4  19        0.11        0.58      8.89 o 
   1   4  19       26.48       11.25      9.34 o 
   2   4  19       80.25       87.59     12.13 o 
   3   4  19        2.76       12.57     15.91 o 
  -5   5  19        8.12        9.14     16.14 o 
  -4   5  19        1.85        4.77     14.74 o 
  -3   5  19        7.62        5.80     13.80 o 
  -2   5  19        2.17       -2.54      8.56 o 
  -1   5  19        9.35       -5.19      8.56 o 
   0   5  19        5.93       -1.39      8.99 o 
   1   5  19       30.47       16.09      9.59 o 
   2   5  19       59.43       59.68     10.33 o 
   3   5  19        5.63       -8.27     15.91 o 
  -5   6  19        4.09        8.02     16.36 o 
  -4   6  19        4.98       21.18     15.44 o 
  -3   6  19        8.81        5.27     14.02 o 
  -2   6  19        0.63        6.37      8.59 o 
  -1   6  19       22.73       -1.94      8.66 o 
   0   6  19        1.49       -8.96      8.96 o 
   1   6  19      105.44       89.34      9.98 o 
   2   6  19       41.90       47.31     10.33 o 
   3   6  19       18.16       -6.29     16.38 o 
  -5   7  19       34.48       61.55     24.49 o 
  -4   7  19        0.53       -6.68     15.42 o 
  -3   7  19        8.61       19.46     14.27 o 
  -2   7  19      103.20      106.97      9.19 o 
  -1   7  19      102.45       83.54      9.32 o 
   0   7  19       18.68        9.99      9.55 o 
   1   7  19       98.06      101.94     10.16 o 
   2   7  19       24.96        7.31     10.23 o 
   3   7  19       21.59       13.57     16.38 o 
  -4   8  19       25.50       24.49     15.91 o 
  -3   8  19        0.12        0.99     14.04 o 
  -2   8  19       18.56       11.11      8.92 o 
  -1   8  19       27.25        7.45      9.05 o 
   0   8  19        7.27       -4.23      9.32 o 
   1   8  19       36.94       43.83      9.84 o 
   2   8  19        5.81      -10.25     10.25 o 
   3   8  19        5.24       -7.28     16.38 o 
  -4   9  19       19.00        0.86     15.67 o 
  -3   9  19        0.05        7.79     14.27 o 
  -2   9  19        2.97       -1.44      8.85 o 
  -1   9  19        0.45       -7.47      9.05 o 
   0   9  19        2.53       -9.25      9.25 o 
   1   9  19        0.18       -9.83      9.83 o 
   2   9  19        3.05       -0.33     12.10 o 
   3   9  19        5.85       -6.39     16.61 o 
  -4  10  19        2.84       -7.66     15.42 o 
  -3  10  19        0.80        1.75     14.49 o 
  -2  10  19       31.91       24.64      9.19 o 
  -1  10  19        4.65       -2.85      9.65 o 
   0  10  19       80.20       77.15      9.91 o 
   1  10  19        2.69        9.71     10.00 o 
   2  10  19       43.21       32.87     12.61 o 
  -4  11  19       28.29       44.49     15.67 o 
  -3  11  19        3.04       -3.97     22.50 o 
  -2  11  19       10.87       24.29      9.46 o 
  -1  11  19        0.16       -9.32      9.32 o 
   0  11  19        6.76       -5.30      9.67 o 
   1  11  19        2.19      -10.01     10.01 o 
   2  11  19        5.02       10.59     15.44 o 
  -4  12  19       24.14       35.67     15.63 o 
  -3  12  19       12.88       36.40     14.98 o 
  -2  12  19        1.27       -9.26      9.26 o 
  -1  12  19        4.47       -9.55      9.55 o 
   0  12  19       92.34       98.41     10.31 o 
   1  12  19       13.01        3.44     10.34 o 
   2  12  19       20.91       13.86     15.67 o 
  -4  13  19        0.00      -16.28     17.87 o 
  -3  13  19      112.91      118.66     15.67 o 
  -2  13  19        6.81        3.12      9.46 o 
  -1  13  19      114.22      139.80     10.48 o 
   0  13  19        4.66      -10.15     10.15 o 
   1  13  19       11.00       -7.49     10.40 o 
   2  13  19       23.36       24.89     17.87 o 
  -4  14  19       28.65       23.83     17.87 o 
  -3  14  19       23.79       11.91     15.44 o 
  -2  14  19       31.86       37.02      9.93 o 
  -1  14  19       24.31       36.16     10.12 o 
   0  14  19       29.80       21.14     10.48 o 
   1  14  19        0.02       -4.37     10.58 o 
   2  14  19       41.59       60.53     19.86 o 
  -3  15  19       44.91       29.78     15.44 o 
  -2  15  19        2.17      -10.02     10.02 o 
  -1  15  19       65.71       51.61     10.40 o 
   0  15  19        8.24       14.26     10.24 o 
   1  15  19      120.26      145.15     11.83 o 
   2  15  19        2.44       -7.94     16.85 o 
  -3  16  19        0.12       -6.29     15.91 o 
  -2  16  19       19.82       19.93     12.30 o 
  -1  16  19        0.19        6.73     10.31 o 
   0  16  19       16.95        2.70     10.81 o 
   1  16  19       33.86       43.26     10.11 o 
  -3  17  19        9.08      -12.56     16.14 o 
  -2  17  19        0.04        7.71     12.45 o 
  -1  17  19        8.39       -1.18     10.55 o 
   0  17  19      139.10      103.62     11.63 o 
   1  17  19        5.49        5.96     10.09 o 
  -3  18  19        0.03      -13.24     23.83 o 
  -2  18  19       30.38       48.44     16.61 o 
  -1  18  19        6.03        8.66     11.02 o 
   0  18  19       76.60       88.82     10.40 o 
   1  18  19       17.03        7.01     10.33 o 
  -2  19  19        7.10        6.17     28.13 o 
  -1  19  19       10.17        6.58     10.04 o 
   0  19  19      102.47      104.03     10.76 o 
  -1  20  19        0.35        0.25     10.33 o 
   0  20  19        2.95        8.10     10.69 o 
  -4   0  20       81.65       76.11     22.50 o 
  -3   0  20      111.53      131.04     20.52 o 
  -2   0  20      121.05      144.43     13.28 o 
  -1   0  20      202.79      157.01     14.02 o 
   0   0  20       42.68       81.86     13.75 o 
   1   0  20        2.58       -7.95     13.80 o 
   2   0  20       13.20       16.73     14.95 o 
   3   0  20       19.48        8.60     23.83 o 
  -4   1  20        0.01       -1.60     15.67 o 
  -3   1  20       36.83       39.28     14.27 o 
  -2   1  20       24.33       14.49      8.86 o 
  -1   1  20        5.82        1.17      8.89 o 
   0   1  20        0.86        3.22      9.39 o 
   1   1  20        6.74       -9.91      9.91 o 
   2   1  20      115.28      148.01     11.41 o 
   3   1  20      127.74       98.42     17.54 o 
  -4   2  20       47.92       40.48     15.89 o 
  -3   2  20       10.71        2.33     14.27 o 
  -2   2  20       25.92        6.99      8.85 o 
  -1   2  20      118.96      101.25      9.48 o 
   0   2  20       43.49       44.19      9.48 o 
   1   2  20       26.02       26.07     10.16 o 
   2   2  20      127.91      134.62     12.85 o 
   3   2  20       60.29       53.75     17.08 o 
  -4   3  20        4.23      -15.67     15.67 o 
  -3   3  20       58.81       41.70     14.98 o 
  -2   3  20        0.55       -8.63      8.63 o 
  -1   3  20       27.80       18.22      8.99 o 
   0   3  20       16.26       24.14      9.41 o 
   1   3  20       10.91        5.02     10.00 o 
   2   3  20       12.20       11.41     12.35 o 
  -4   4  20       22.34        1.92     15.67 o 
  -3   4  20       42.38       34.75     14.51 o 
  -2   4  20       18.73       -4.92      8.92 o 
  -1   4  20       20.92        9.86      8.99 o 
   0   4  20      101.07       84.28      9.89 o 
   1   4  20        5.39       -9.83      9.83 o 
   2   4  20       36.02       20.85     14.98 o 
  -4   5  20       44.85       45.60     15.89 o 
  -3   5  20       25.93       18.53     14.51 o 
  -2   5  20       13.89       -1.59      8.86 o 
  -1   5  20        0.75       -5.09      9.55 o 
   0   5  20        0.68       -9.41      9.41 o 
   1   5  20       78.75       68.47     10.40 o 
   2   5  20       11.32      -11.91     14.98 o 
  -4   6  20       49.50       56.80     23.50 o 
  -3   6  20        4.56      -11.51     14.49 o 
  -2   6  20       16.81       11.38      9.20 o 
  -1   6  20        0.70        4.20      9.29 o 
   0   6  20        1.23       -9.48      9.48 o 
   1   6  20        0.28        3.27     10.08 o 
   2   6  20        0.43      -15.20     15.20 o 
  -4   7  20        0.33       -3.04     15.67 o 
  -3   7  20       16.22       18.31     14.95 o 
  -2   7  20        7.65        4.78      9.19 o 
  -1   7  20        4.27       13.44      9.32 o 
   0   7  20      184.99      195.87     10.81 o 
   1   7  20       21.31        8.46     10.16 o 
   2   7  20        0.36       -9.82     15.20 o 
  -4   8  20        0.19       -6.62     15.91 o 
  -3   8  20        1.07       -1.73     14.74 o 
  -2   8  20        1.56       -3.04      9.29 o 
  -1   8  20       23.05       -1.70      9.55 o 
   0   8  20       13.01       18.24     10.03 o 
   1   8  20       10.23       -9.94     10.17 o 
   2   8  20        0.41      -16.50     18.86 o 
  -4   9  20       31.95       41.71     16.61 o 
  -3   9  20       23.71       12.33     15.88 o 
  -2   9  20        1.02       -6.37      9.36 o 
  -1   9  20        0.08       -9.46      9.46 o 
   0   9  20       14.04       11.07      9.91 o 
   1   9  20        8.65       -0.23     10.42 o 
   2   9  20       10.13      -15.67     15.67 o 
  -4  10  20       14.45       -5.96     27.80 o 
  -3  10  20       11.59        3.83     15.42 o 
  -2  10  20       25.23        8.36      9.62 o 
  -1  10  20        9.51       -4.57      9.55 o 
   0  10  20        2.55        0.79     10.00 o 
   1  10  20       18.47       -4.43     10.58 o 
   2  10  20        0.37      -15.22     15.91 o 
  -4  11  20        0.67      -15.67     15.67 o 
  -3  11  20        8.54        2.32     14.98 o 
  -2  11  20       34.04       29.00      9.86 o 
  -1  11  20       46.57       39.19     10.11 o 
   0  11  20        1.57        2.48     10.24 o 
   1  11  20        6.86        0.17     10.67 o 
   2  11  20        3.61      -14.61     16.14 o 
  -4  12  20        0.45      -15.89     15.89 o 
  -3  12  20       22.06       25.48     15.44 o 
  -2  12  20        1.82       -9.86      9.86 o 
  -1  12  20        3.22       -8.89      9.86 o 
   0  12  20       30.10        2.72     10.48 o 
   1  12  20       85.56       93.58     11.41 o 
   2  12  20        1.73       -7.83     16.61 o 
  -3  13  20       25.48       21.30     15.67 o 
  -2  13  20        6.24       11.28     12.02 o 
  -1  13  20        0.39        3.62     10.12 o 
   0  13  20       68.88       59.54     10.98 o 
   1  13  20        0.21      -10.74     10.74 o 
  -3  14  20        1.71        3.97     15.91 o 
  -2  14  20       18.94        8.83     12.35 o 
  -1  14  20        0.02        4.69     10.48 o 
   0  14  20       80.35       65.19     11.07 o 
   1  14  20       16.42       16.35     11.41 o 
  -3  15  20        8.22        3.97     15.91 o 
  -2  15  20        1.97        2.71     12.41 o 
  -1  15  20        9.76       18.89     10.79 o 
   0  15  20        9.47       20.16     10.99 o 
   1  15  20       17.62       15.86     11.49 o 
  -3  16  20        0.62      -10.92     16.38 o 
  -2  16  20       46.65       46.38     16.57 o 
  -1  16  20        0.52        0.26     10.89 o 
   0  16  20      128.10      124.65     11.97 o 
   1  16  20       80.19      111.72     10.88 o 
  -2  17  20       35.78       45.67     16.85 o 
  -1  17  20        4.08       -6.20     10.98 o 
   0  17  20        1.61       17.36     11.63 o 
  -2  18  20        0.30       -1.51     17.08 o 
  -1  18  20       32.61       37.38     14.71 o 
   0  18  20        0.93       -4.10     10.40 o 
  -4   1  21       10.69       12.50     17.54 o 
  -3   1  21        0.64        3.01     15.20 o 
  -2   1  21       28.25        7.98      9.36 o 
  -1   1  21       62.84       52.55      9.79 o 
   0   1  21       27.23        0.90      9.98 o 
   1   1  21        0.48      -10.42     10.42 o 
   2   1  21        0.22      -15.67     15.67 o 
  -4   2  21        8.53      -13.24     16.38 o 
  -3   2  21       11.29       -8.18     14.74 o 
  -2   2  21        2.14      -11.85     11.85 o 
  -1   2  21      119.16      127.38     10.14 o 
   0   2  21        3.93       -8.03      9.89 o 
   1   2  21        0.06      -10.40     10.40 o 
   2   2  21       67.57       52.62     16.14 o 
  -4   3  21        5.70      -16.14     16.14 o 
  -3   3  21       17.34       -0.39     14.74 o 
  -2   3  21        1.14       -3.66      9.36 o 
  -1   3  21      227.04      193.10     10.62 o 
   0   3  21        7.55       11.97      9.98 o 
   1   3  21        1.04        3.39     10.50 o 
   2   3  21      110.32       93.71     16.38 o 
  -4   4  21        1.23      -16.14     16.14 o 
  -3   4  21        9.17        1.93     15.20 o 
  -2   4  21       32.07       28.42      9.69 o 
  -1   4  21       60.94       39.33      9.79 o 
   0   4  21        4.02        0.39     10.05 o 
   1   4  21        3.17      -10.57     10.57 o 
   2   4  21        0.94      -15.91     15.91 o 
  -4   5  21       85.19       76.11     16.83 o 
  -3   5  21       17.57       27.44     15.20 o 
  -2   5  21        0.75       -9.59      9.59 o 
  -1   5  21       41.04       45.10      9.98 o 
   0   5  21        0.23       -9.82      9.82 o 
   1   5  21        7.73       -2.94     10.65 o 
   2   5  21        0.11      -15.67     15.67 o 
  -4   6  21        0.10       -7.12     16.61 o 
  -3   6  21        0.04       -3.92     15.67 o 
  -2   6  21       48.80       51.84      9.79 o 
  -1   6  21        5.07       -1.37      9.79 o 
   0   6  21       88.37       85.79     10.55 o 
   1   6  21        0.15      -10.66     10.66 o 
   2   6  21        2.58       -8.34     16.14 o 
  -4   7  21        7.96       -0.88     16.61 o 
  -3   7  21       33.81       41.62     16.88 o 
  -2   7  21        0.41       -8.80      9.69 o 
  -1   7  21       10.41       20.49      9.86 o 
   0   7  21       45.68       41.44     10.47 o 
   1   7  21        1.70       -2.65     10.59 o 
   2   7  21       12.92       15.05     16.61 o 
  -4   8  21       10.05        6.53     16.88 o 
  -3   8  21       63.22       61.26     15.91 o 
  -2   8  21      107.10      105.49     10.36 o 
  -1   8  21       18.28       21.59     10.05 o 
   0   8  21       16.75       22.40     10.62 o 
   1   8  21        0.57       -4.59     10.74 o 
   2   8  21        2.73        4.33     16.61 o 
  -4   9  21       39.59       15.22     24.49 o 
  -3   9  21        9.42        1.29     15.89 o 
  -2   9  21       67.26       64.69     13.37 o 
  -1   9  21        3.39        9.33     10.12 o 
   0   9  21        0.78       -7.67     10.39 o 
   1   9  21        0.51      -10.83     10.83 o 
  -3  10  21        1.06       -8.31     20.52 o 
  -2  10  21        1.70       -6.94     12.14 o 
  -1  10  21        1.83        1.54     10.28 o 
   0  10  21        0.07       -6.69     10.48 o 
   1  10  21       41.16       19.77     11.24 o 
  -3  11  21       10.14       20.19     15.91 o 
  -2  11  21       44.69       25.30     12.52 o 
  -1  11  21        0.88       -2.10     10.36 o 
   0  11  21        0.02      -10.57     10.57 o 
   1  11  21        8.94        8.80     11.41 o 
  -3  12  21       12.90       31.11     16.38 o 
  -2  12  21       28.95       16.26     12.56 o 
  -1  12  21        0.46       -6.36     10.46 o 
   0  12  21       11.23       15.17     11.05 o 
   1  12  21        0.19      -11.32     11.32 o 
  -3  13  21       37.90       60.89     16.85 o 
  -2  13  21        1.79       -3.55     16.14 o 
  -1  13  21        0.18       -5.05     10.69 o 
   0  13  21       15.17       13.76     11.24 o 
   1  13  21        5.47      -11.15     11.40 o 
  -2  14  21        2.86        2.72     20.52 o 
  -1  14  21        0.07      -10.66     10.93 o 
   0  14  21       21.49        7.39     11.40 o 
  -2  15  21       13.33       -0.40     18.53 o 
  -1  15  21        8.08        1.74     13.37 o 
   0  15  21        2.67       -0.75     11.39 o 
  -2  16  21        1.32      -18.53     23.83 o 
  -1  16  21        0.00       -8.40     11.38 o 
   0  16  21       13.55       -5.36     13.34 o 
  -4   0  22        0.05      -24.49     24.49 o 
  -3   0  22        0.15      -12.57     21.84 o 
  -2   0  22        0.75      -13.66     13.66 o 
  -1   0  22        9.34       -0.05     16.22 o 
   0   0  22        3.06       -2.77     14.69 o 
   1   0  22       13.83      -11.51     15.89 o 
  -4   1  22        4.95      -16.85     16.85 o 
  -3   1  22       17.77        5.90     15.89 o 
  -2   1  22       15.18       -9.75      9.75 o 
  -1   1  22        0.05       -4.43     10.12 o 
   0   1  22        4.06       -8.40     10.48 o 
   1   1  22       18.26        7.20     11.21 o 
  -4   2  22       18.93        9.27     16.85 o 
  -3   2  22        2.60       -7.45     15.67 o 
  -2   2  22        6.18       -9.89      9.89 o 
  -1   2  22       22.62        7.50     10.12 o 
   0   2  22       10.87        1.58     10.53 o 
   1   2  22        8.07        2.98     11.08 o 
  -4   3  22        2.32       21.18     23.83 o 
  -3   3  22        8.27        9.84     15.67 o 
  -2   3  22        0.58       -9.99      9.99 o 
  -1   3  22        2.65       -9.89      9.89 o 
   0   3  22       36.43       13.12     10.72 o 
   1   3  22        1.24       -2.70     10.99 o 
  -3   4  22        0.58       -3.96     15.67 o 
  -2   4  22        0.31       -7.35      9.86 o 
  -1   4  22       27.39       21.49     10.36 o 
   0   4  22        1.09       -7.62     10.52 o 
   1   4  22       22.06        9.75     11.16 o 
  -3   5  22       12.00       23.39     16.14 o 
  -2   5  22        2.59      -10.05     10.05 o 
  -1   5  22       32.50       19.93     10.39 o 
   0   5  22        6.76       -2.68     10.55 o 
   1   5  22        3.02      -11.24     11.24 o 
  -3   6  22       12.80       15.84     16.14 o 
  -2   6  22        2.95      -10.15     10.15 o 
  -1   6  22        2.80       -7.93     10.19 o 
   0   6  22       34.59       27.10     10.79 o 
   1   6  22        2.84        5.30     11.16 o 
  -3   7  22        5.55        1.65     15.91 o 
  -2   7  22        1.61       -3.27     12.03 o 
  -1   7  22        0.96      -10.29     10.29 o 
   0   7  22        3.25        2.21     10.78 o 
   1   7  22       34.92       20.87     11.49 o 
  -3   8  22        0.20      -16.14     16.14 o 
  -2   8  22       20.30       12.08     12.18 o 
  -1   8  22        2.20        5.70     10.59 o 
   0   8  22       56.84       43.65     11.12 o 
   1   8  22       10.43        5.03     11.32 o 
  -3   9  22       27.56       57.36     17.08 o 
  -2   9  22        0.73      -15.89     15.89 o 
  -1   9  22        4.45       -7.36     13.95 o 
   0   9  22        9.54        5.19     11.05 o 
   1   9  22        7.87      -11.49     11.49 o 
  -3  10  22        6.94        1.32     16.85 o 
  -2  10  22        0.78       14.92     16.14 o 
  -1  10  22      122.11      126.49     11.59 o 
   0  10  22        1.73      -11.14     11.14 o 
   1  10  22        0.90      -11.57     11.57 o 
  -3  11  22        0.11      -13.90     23.16 o 
  -2  11  22       30.84       38.14     16.83 o 
  -1  11  22        8.26       10.26     10.85 o 
   0  11  22        1.99       -0.31     11.31 o 
  -2  12  22       12.29       10.52     16.61 o 
  -1  12  22        9.67       -9.44     11.02 o 
   0  12  22       11.60       -0.16     11.55 o 
  -2  13  22        0.21       10.25     17.08 o 
  -1  13  22       11.31       -2.83     11.26 o 
   0  13  22       11.60       -4.50     11.72 o 
  -1  14  22        0.01      -11.45     11.45 o 
  -3   1  23        1.53      -15.55     16.38 o 
  -2   1  23       15.50        9.27     15.91 o 
  -1   1  23        0.01      -10.55     10.55 o 
   0   1  23        3.51        0.46     11.21 o 
   1   1  23       60.28       63.28     12.06 o 
  -3   2  23       18.37        5.74     16.14 o 
  -2   2  23       14.86      -15.67     15.67 o 
  -1   2  23        0.13      -10.62     10.62 o 
   0   2  23       35.91       25.48     11.19 o 
   1   2  23       12.12       -2.17     11.73 o 
  -3   3  23        6.77      -10.68     16.88 o 
  -2   3  23        2.22      -15.67     15.67 o 
  -1   3  23       19.04        7.99     10.79 o 
   0   3  23       19.85       10.70     11.38 o 
   1   3  23        4.40      -11.66     11.66 o 
  -3   4  23        3.37        2.70     16.61 o 
  -2   4  23        1.00      -15.19     15.89 o 
  -1   4  23       20.90        2.06     10.71 o 
   0   4  23        4.93      -11.12     11.12 o 
   1   4  23        7.03      -11.73     11.73 o 
  -3   5  23        0.15      -11.89     16.61 o 
  -2   5  23        4.16        7.14     18.53 o 
  -1   5  23       37.71       50.45     11.12 o 
   0   5  23        0.17      -11.12     11.12 o 
  -3   6  23        8.34       16.13     16.83 o 
  -2   6  23        4.11        4.33     16.36 o 
  -1   6  23       13.95        0.10     10.88 o 
   0   6  23        0.38      -11.28     11.28 o 
  -2   7  23       16.22       14.03     16.36 o 
  -1   7  23       10.16       -0.25     10.95 o 
   0   7  23       14.29        1.69     11.36 o 
  -2   8  23        0.69       -6.57     16.61 o 
  -1   8  23       32.54       33.01     11.34 o 
   0   8  23        0.39      -11.29     11.29 o 
  -2   9  23       33.70       10.37     17.08 o 
  -1   9  23       11.31       -5.52     11.21 o 
   0   9  23       26.68       13.10     11.62 o 
  -2  10  23        2.65       -2.88     16.83 o 
  -1  10  23        0.23       -5.23     11.36 o 
  -1  11  23       40.81       55.76     13.34 o 
  -2   0  24        0.88      -23.83     23.83 o 
  -1   0  24        0.36      -14.29     15.83 o 
   0   0  24        0.14      -16.30     16.30 o 
  -2   1  24        0.01      -16.61     16.61 o 
  -1   1  24        1.60      -11.12     11.12 o 
   0   1  24        9.50        0.65     11.62 o 
  -2   2  24        9.13      -17.08     17.08 o 
  -1   2  24        0.91      -11.19     11.19 o 
   0   2  24        1.63      -11.62     11.62 o 
  -2   3  24        0.48      -16.61     16.61 o 
  -1   3  24       15.10       19.17     11.53 o 
  -2   4  24        0.23      -16.85     16.85 o 
  -1   4  24        0.02      -11.32     11.32 o 
  -2   5  24       14.58       -3.97     23.83 o 
  -1   5  24        0.32      -11.21     11.21 o 
  -1   6  24        1.83       -0.36     14.89 o 
                                                 
